# Supplementary material for: Identification of amplified and highly expressed genes in amplicons of the T-cell line huT78 detected by cDNA microarray CGH
Source: Mol Cancer. 2005 Jan 18;4:5. doi: 10.1186/1476-4598-4-5 (PMC546232; doi:10.1186/1476-4598-4-5)
Supplement: Additional File 1 — This file contains row genomic and expression data for each gene. Each gene is identified by a unique clone identification (Clone ID), the corresponding gene symbol (Gene Symbol) and the Unigene number (Unigene ID). Localization of all clones are also shown (map positions of the cDNA clones were obtained from the EnsEMBL database, as referred in the text). [file 1476-4598-4-5-S1.xls]

## Sheet: Hoja1
#Inconsistent clone replicates removed
#Duplicated clones averaged
#All clones normalised against control average
							Localization (EnsEMBL database)
#Clone ID	Gene Symbol	Unigene ID	Genomic Data	Expression Data (Ratio huT78/PanT)	log2(Genomic Data)	log2(Expression Data)	Chromosome	start	end
hAE0347	TNFRSF4	Hs.129780		1.93265		0.950577	1	79014	81583
hAA8301	ISG15	Hs.833	1.464	3.29509	0.549916	1.72032	1	442946	443986
hAB0833	AGRN	Hs.273330	1.71	1.33671	0.773996	0.418685	1	449466	526108
hAD5579	Cab45	Hs.42806	1.19	1.19289	0.250962	0.254465	1	698152	713252
hAD1554	SCNN1D	Hs.112842	1.29	0.832791	0.367371	-0.263973	1	765233	771858
hAA7718	KIAA1716	Hs.21446	1.356	1.27822	0.439357	0.354141	1	772634	785967
hAA2625	HCLA-ISO	Hs.143601	1.214	0.680915	0.279768	-0.554454	1	879692	892476
hAC0037	FLJ22215	Hs.110443	1.168	1.34751	0.22404	0.430295	1	932253	932951
hAB9576	HSPC182	Hs.30026	1.059		0.0827026		1	993419	1025426
hAC5611	HSPC182	Hs.30026		0.416699		-1.26292	1	993419	1025426
hAB9933	KIAA0447	Hs.214646	1.423	0.718926	0.508936	-0.476085	1	1049662	1151506
hAC2992	MMP23B	Hs.211819	1.335	0.777451	0.41684	-0.363176	1	1111879	1113760
hAB0157	FLJ13052	Hs.220324	0.882	2.87456	-0.181149	1.52334	1	1115759	1192018
hAA2215	GNB1	Hs.215595	1.418	0.669533	0.503858	-0.578773	1	1197239	1303016
hAA2950	GABRD	Hs.113882	1.294	1.08405	0.371838	0.116434	1	1435987	1441362
hAB4807	PRKCZ	Hs.78793	1.054	2.4393	0.0758749	1.28647	1	1461557	1606350
hAA0163	-	Hs.78793	1.323	0.666125	0.403813	-0.586136	1	1461557	1606350
hAB2891	PRKCZ	Hs.78793	1.45	1.1349	0.536053	0.182561	1	1461557	1606350
hAA5067	PRKCZ	Hs.78793		1.03582		0.05077	1	1461557	1606350
hAA5925	SKI	Hs.2969	1.359	0.409974	0.442545	-1.2864	1	1639578	1767780
hAA2373	SKI	Hs.2969	1.505	0.928404	0.589763	-0.107176	1	1639578	1767780
hAA7085	RER1	Hs.40500		0.537507		-0.895645	1	1852760	1864621
hAE0504	PEX10	Hs.247220		1.15454		0.207321	1	1865667	1873405
hAD1293	TNFRSF14	Hs.279899	1.535	1.08042	0.618239	0.111597	1	2018794	2026184
hAA0482	ARHGEF16	Hs.87435	1.05	0.675336	0.0703893	-0.566323	1	3337505	3351645
hAC8776	EGFL3	Hs.56186	1.482	1.20908	0.567545	0.273913	1	3375742	3401779
hAB1492	-	Hs.20529	1.325	0.765143	0.405992	-0.386199	1	3495584	3500665
hAA6813	KIAA0495	Hs.49658	1.439	0.497729	0.525067	-1.00657	1	3606520	3617856
hAE0217	DFFB	Hs.133089	1.461	0.673759	0.546956	-0.569695	1	3727917	3755324
hAA9928	MOT8	Hs.25924	1.08	1.23128	0.111031	0.30016	1	4463353	4591810
hAB5954	PER3	Hs.12592		0.684163		-0.547588	1	5909991	5970513
hAB6662	DNB5	Hs.128740	1.233	0.854339	0.302173	-0.227119	1	6452453	6466472
hAB3661	FLJ10737	Hs.261134	0.887	1.23361	-0.172994	0.302891	1	6962858	7030507
hAD1946	-	Hs.7299	1.289	0.821513	0.366252	-0.283644	1	7041173	7047856
hAD9985	HKR3	Hs.2364	1.565	1.13235	0.646163	0.179317	1	7075399	7084627
hAA5004	TNFRSF12	Hs.180338	1.468	1.06848	0.553852	0.0955631	1	7198666	7203689
hAA0650	TNFRSF12	Hs.180338		0.841612		-0.248773	1	7198666	7203689
hAD6177	DKFZP434A196	Hs.251216	0.99	1.23364	-0.0144996	0.302917	1	7203912	7240204
hAA8578	HBACH	Hs.8679	1.04	9.08827	0.0565835	3.18401	1	7271231	7400719
hAA4895	ICMT	Hs.101077	1.521	0.917829	0.60502	-0.123703	1	7452955	7455524
hAD1902	RPL22	Hs.326249	1.157	0.875123	0.210389	-0.192442	1	7465397	7478485
hAC1926	KIAA0444	Hs.158291	1.636	1.76965	0.710173	0.823465	1	7518677	7563199
hAA2001	KCNAB2	Hs.298184	1.325	3.06456	0.405992	1.61568	1	7564529	7624456
hAC3992	ENO1	Hs.254105	1.254	14.9278	0.326537	3.89993	1	8209130	8226847
hAD1106	ENO1	Hs.254105	1.379	17.4287	0.463622	4.12339	1	8209130	8226847
hAC0277	SLC2A5	Hs.33084	1.254	0.809252	0.326537	-0.30534	1	8385069	8417725
hAA0092	SLC2A5	Hs.33084	1.474	0.651573	0.559737	-0.618001	1	8385069	8417725
hAA3115	FLJ22393	Hs.8261	1.474	1.07651	0.559737	0.106359	1	8693048	8769655
hAB7270	PIK3CD	Hs.162808	1.308	2.47243	0.387363	1.30593	1	8981026	9014601
hAB2863	PIK3CD	Hs.162808		3.1359		1.64888	1	8981026	9014601
hAA4900	ICAT	Hs.99816	1.033	1.35644	0.0468403	0.439824	1	9187845	9249787
hAA2549	UBE4B	Hs.24594	1.522	1.41236	0.605968	0.498109	1	9373157	9520800
hAA6602	CORT	Hs.44205		1.3661		0.450062	1	9789709	9791459
hAA0805	DFFA	Hs.105658	1.464	1.81621	0.549916	0.860931	1	9801052	9812047
hAB9896	PEX14	Hs.19851	1.561	0.886372	0.642471	-0.174016	1	9814514	9970313
hAA0739	TARDBP	Hs.193989	1.39	2.1563	0.475085	1.10856	1	10357804	10369227
hAB9278	MASP2	Hs.119983	1.168		0.22404		1	10371705	10392307
hAA9180	PMSCL2	Hs.75584		1.9711		0.978998	1	10411800	10445051
hAC7759	FRAP1	Hs.338207		1.18601		0.246117	1	10453362	10604591
hAD1379	CTD6	Hs.146559	0.926	0.499729	-0.110916	-1.00078	1	10534523	10541163
hAB1756	TERE1	Hs.40834	1.304	2.20434	0.382944	1.14035	1	10618404	10631467
hAC2916	FBXO2	Hs.132753	1.347	0.81246	0.42975	-0.299631	1	10993561	10999864
hAD9967	FBX30	Hs.321687		1.45068		0.536733	1	11000083	11007866
hAA7324	FBXO6	Hs.284226	1.91	1.13166	0.933573	0.178436	1	11009306	11019536
hAA0987	CLCN6	Hs.211614	1.323	1.63909	0.403813	0.712894	1	11136440	11187216
hAD1770	NPPB	Hs.219140	1.235	1.43411	0.304511	0.520158	1	11185752	11187216
hAB8496	-	Hs.110906	1.682	1.42401	0.750178	0.509959	1	11247876	11251611
hAA0272	PLOD	Hs.75093		0.928171		-0.107537	1	11263038	11303823
hAD1893	MFN2	Hs.3363		1.27555		0.351119	1	11308597	11341793
hAC8413	TNFRSF8	Hs.1314	0.493	10.3857	-1.02034	3.37652	1	11391662	11472428
hAA7310	TNFRSF8	Hs.1314	1.375	5.89507	0.459432	2.55951	1	11391662	11472428
hAA4791	KIAA0453	Hs.194737		0.264915		-1.9164	1	11655857	11837220
hAB3747	T1A-2	Hs.135150		0.816755		-0.292024	1	12576574	12608961
hAA0607	PRDM2	Hs.26719	1.089	1.08991	0.123004	0.124213	1	12697565	12817786
hAE0185	PRDM2	Hs.26719	1.199	1.47843	0.261832	0.564065	1	12697565	12817786
hAB6818	ELA2A	Hs.21	0.912	1.26243	-0.132894	0.336205	1	14449514	14464873
hAA1916	CASP9	Hs.100641	1.057	0.717671	0.0799754	-0.478605	1	14485077	14517080
hAD2933	FLJ23384	Hs.127305		0.76073		-0.394543	1	14566334	14577895
hAA2778	RSC1A1	Hs.239459	1.264	1.44125	0.337996	0.527317	1	14652654	14654507
hAC4730	KIAA0842	Hs.74569	1.441	0.974494	0.52707	-0.0372749	1	14677341	14727552
hAC3465	SHARP	Hs.184245	1.23	0.831464	0.298658	-0.266275	1	14840649	14968784
hAA8053	ZNF151	Hs.33532		0.721435		-0.471058	1	14934654	14968784
hAA0058	EPHA2	Hs.171596	1.419	0.747649	0.504875	-0.419568	1	15052269	15083974
hAA8033	DKFZP566C0424	Hs.226770	1.402	0.838229	0.487486	-0.254584	1	15295167	15326065
hAC3506	-	Hs.325422	1.073	0.557732	0.10165	-0.842355	1	15519841	20473373
hAD8603	-	Hs.325422	1.263	0.764861	0.336855	-0.38673	1	15519841	20473373
hAA4738	MGC12760	Hs.333402	1.36	0.786948	0.443607	-0.34566	1	15574090	15586787
hAB6859	MST1	Hs.278657	0.965	0.725595	-0.0513992	-0.462765	1	15713068	15714705
hAA8236	MFAP2	Hs.83551	1.528	0.787056	0.611645	-0.345461	1	15939620	15945796
hAC7339	HSA9947	Hs.128866	1.557	2.12059	0.638769	1.08447	1	15951076	15976890
hAA1413	SDHB	Hs.64	1.252	1.2406	0.324235	0.311038	1	15984002	16019288
hAD1905	PDI2	Hs.33455	1.036	0.839327	0.051024	-0.252696	1	16031880	16084553
hAD0062	FLJ10521	Hs.116385	1.525	1.11415	0.608809	0.155947	1	16504774	16656126
hAB5530	-	Hs.13766	1.666	0.445474	0.736388	-1.16659	1	17858806	17867269
hAC2821	KIAA0462	Hs.297641	1.03	2.81404	0.0426443	1.49264	1	18024756	18129312
chAA5375	LOC51154	Hs.274201	1.549	2.878	0.631337	1.52506	1	18202047	18209221
hAA1739	NBL1	Hs.76307	1.399	3.14865	0.484396	1.65473	1	18594617	18608691
hAB4219	HTR6	Hs.22180	1.221	1.29601	0.288063	0.374072	1	18615526	18629801
hAB0004	KIAA0459	Hs.28169	1.385		0.469886		1	18873889	18876741
hAA0813	PLA2G5	Hs.290		0.645761		-0.630927	1	19039821	19060636
hAE1887	-	Hs.189507	1.162	0.62487	0.21661	-0.678371	1	19082540	19117877
hAA7814	PRO1489	Hs.197922		1.81602		0.860783	1	19451932	19454740
hAA5578	FLJ12875	Hs.10101	1.541	1.25205	0.623867	0.324297	1	19468944	19477655
hAC8138	CDA	Hs.72924	1.32	1.97734	0.400538	0.983564	1	19558532	19588397
hAB0624	PINK1	Hs.6163	1.044	1.44776	0.0621217	0.533824	1	19602949	19621010
hAA0577	-	Hs.34789	1.359	2.54128	0.442545	1.34556	1	19621283	19630942
hAA0983	EIF4G3	Hs.25732		3.40009		1.76557	1	19776823	19972311
hAA9216	ECE1	Hs.288203	1.329	2.06427	0.410341	1.04563	1	20189079	20259911
hAA2257	ECE1	Hs.288203	1.462	1.07163	0.547943	0.0998033	1	20189079	20259911
hAC7156	FLJ11328	Hs.334477	1.001	0.880288	0.00144197	-0.183953	1	20667044	20771517
hAA5042	WNT4	Hs.302428	0.951	0.922573	-0.0724828	-0.116265	1	21040279	21130577
hAA9080	CDC42	Hs.146409	1.115	0.800743	0.157044	-0.320588	1	21040279	21080557
hAD1344	WNT4	Hs.302428	1.373	1.79332	0.457332	0.842633	1	21040279	21130577
hAA8551	CDC42	Hs.146409	1.38	0.762321	0.464668	-0.391529	1	21040279	21080557
hAB1179	KIAA0478	Hs.4236		0.658765		-0.602164	1	21500296	21513763
hAC5740	C1QA	Hs.9641		1.25043		0.32242	1	21624977	21626978
hAA2965	-	Hs.94953	1.33	0.372153	0.411426	-1.42603	1	21631003	21635479
hAB4035	EPHB2	Hs.125124	1.419	1.00793	0.504875	0.011401	1	21768565	21901750
hAA2556	KIAA0601	Hs.174174	1.656	1.40488	0.727703	0.490445	1	22006656	22070850
hAA4569	-	Hs.231444	1.214	1.3364	0.279768	0.418353	1	22537884	22538132
hAE0274	-	Hs.231444	1.633	1.30441	0.707525	0.383399	1	22537884	22538132
hAA8295	ID3	Hs.76884	1.857	2.34268	0.892974	1.22816	1	22588549	22590131
hAA8888	RPL11	Hs.179943	1.181	1.2362	0.240009	0.305913	1	22723208	22727043
hAA1382	TCEB3	Hs.155202	1.623	3.77891	0.698663	1.91797	1	22774083	22790504
hAC1775	HT014	Hs.31819	1.335		0.41684		1	22809004	22818843
hAB9907	LYPLA2	Hs.283655	1.456	5.24983	0.54201	2.39227	1	22821767	22826150
hAA2095	GALE	Hs.76057	1.404	1.31014	0.489543	0.38972	1	22826210	22829618
hAA1122	FUCA1	Hs.576	1.238	1.44436	0.308011	0.530433	1	22871951	22901152
hAA1453	SMP1	Hs.107979	1.493	0.482524	0.578214	-1.05133	1	23231854	23253748
hAB9884	DJ465N24.2.1	Hs.8084	1.54	0.231405	0.62293	-2.11151	1	23276439	23281301
hAA4295	P29	Hs.20013		0.679656		-0.557123	1	23291400	23301214
hAA9243	P29	Hs.20013		0.413236		-1.27496	1	23291400	23301214
hAD5460	-	Hs.44493	1.102	0.537705	0.140124	-0.895114	1	23754328	23775470
hAB5519	DJ462O23.2	Hs.13804		0.967565		-0.0475701	1	23811595	23859904
hAC6864	-	Hs.129319		0.948005		-0.0770332	1	23910133	23931139
hAC0092	CLIC4	Hs.25035	1.048	2.46508	0.0676387	1.30164	1	24141051	24238173
hAA8956	RUNX3	Hs.170019	1.702	1.45084	0.767231	0.536884	1	24293429	24323739
hAB6747	STMN1	Hs.250811	1.323	5.30124	0.403813	2.40633	1	25006234	25012530
hAB9412	PAFAH2	Hs.234392	1.181	0.436605	0.240009	-1.1956	1	25067569	25104153
hAA0445	LOC51042	Hs.102419	1.09	2.14443	0.124328	1.10059	1	25276018	25276974
hAA5765	CNK1	Hs.16232	1.43	1.04352	0.516015	0.0614515	1	25283609	25295978
hAC7979	CDW52	Hs.276770		0.48755		-1.03638	1	25424112	25426393
hAB6207	SES2	Hs.8026	1.441	1.1974	0.52707	0.259909	1	25800430	25823250
hAA9340	LOC51189	Hs.241336	0.853	3.5908	-0.229382	1.84431	1	25844947	25846768
hAA7233	DNAJC8	Hs.74711	1.576	0.913114	0.656268	-0.131133	1	25849897	25881207
hAA0130	RPA2	Hs.79411	1.31	2.01611	0.389567	1.01158	1	26158519	26181705
hAA3143	ICB-1	Hs.10649		0.284256		-1.81474	1	26186568	26193511
hAE0119	PPP1R8	Hs.356590		0.490062		-1.02896	1	26221286	26242121
hAC3326	MGC14797	Hs.106823	1.411	0.725918	0.496718	-0.462121	1	26250631	26299628
hAA1620	G1P3	Hs.265827	1.479	1.79362	0.564622	0.842871	1	26400760	26406891
hAA1099	FGR	Hs.1422	1.069	0.899614	0.0962619	-0.152622	1	26448894	26460656
hAC8732	GPR3	Hs.66542	1.059	0.400638	0.0827026	-1.31963	1	26651256	26652245
hAD1245	MAP3K6	Hs.194694	1.053	1.89247	0.0745054	0.920273	1	26679460	26690873
hAC7263	JFC1	Hs.25895		1.57714		0.657312	1	26692208	26700898
hAB7612	KIAA1037	Hs.172825	1.282	2.01262	0.358396	1.00907	1	26737654	26784904
hAA0090	SLC9A1	Hs.170222	1.43	0.319147	0.516015	-1.64771	1	26891582	26945699
hAB8289	NUDC	Hs.263812	1.171	5.0305	0.227741	2.3307	1	27099273	27123940
hAA8695	NR0B2	Hs.11930	1.192	0.758154	0.253384	-0.399436	1	27131699	27134180
hAC8553	SFN	Hs.184510	1.33	2.27347	0.411426	1.18489	1	27181712	27182455
hAA9744	DKFZp667O2416	Hs.19066	1.275	2.05998	0.350497	1.04263	1	27189952	27218709
hAC8335	SMARCF1	Hs.123090	1.419	1.66515	0.504875	0.73565	1	27247373	27349266
hAB1620	FLJ20477	Hs.26994		3.51624		1.81403	1	27247373	27257571
hAA1445	RPS6KA1	Hs.149957	1.054	1.82304	0.0758749	0.86635	1	27470702	27515960
hAA2325	CHC1	Hs.84746	1.572	2.05475	0.652601	1.03896	1	27702667	27735603
hAA9580	SECP43	Hs.266935		8.74606		3.12863	1	27749706	27775152
hAA0733	TAF2J	Hs.82037	1.488	2.15532	0.573375	1.1079	1	27799702	27818779
hAC1280	GMEB1	Hs.4069	1.083	2.30463	0.115033	1.20453	1	27850298	27910863
hAA8195	EPB41	Hs.37427	1.608	3.65125	0.685267	1.86839	1	28204318	28332677
hAA1533	SFRS4	Hs.76122	1.207	0.755696	0.271426	-0.404122	1	28364714	28398729
hAB9114	LOC51102	Hs.19513		0.882694		-0.180015	1	28410698	28447812
hAB4994	FHL3	Hs.57687	0.933	2.0478	-0.100051	1.03407	1	28874597	28877319
hAA0363	SF3A3	Hs.77897	1.525	0.918999	0.608809	-0.121865	1	28881345	28903368
hAA5282	MTF1	Hs.211581	0.666	0.75344	-0.586406	-0.408436	1	28911683	28936704
hAA6682	FLJ23476	Hs.46736	1.052	3.17648	0.0731347	1.66743	1	28944625	28948830
hAA3112	-	Hs.7988		1.23081		0.299605	1	28950576	28956603
hAA2091	HUMAUANTIG	Hs.75528	1.08	5.69719	0.111031	2.51025	1	29156299	29185404
hAA6284	P28	Hs.33846	1.033	2.04394	0.0468403	1.03135	1	29187060	29195281
hAC4773	FLJ12553	Hs.99601	1.421	0.727688	0.506907	-0.458608	1	29197930	29215684
hAA5795	FLJ11730	Hs.17118	1.198	0.479076	0.260628	-1.06167	1	29237446	29259042
hAB8555	-	Hs.17118	1.205	0.571778	0.269033	-0.806472	1	29237446	29259042
hAC2159	FLJ23231	Hs.288300	1.644	1.91017	0.71721	0.933701	1	29267843	29277668
hAC0306	LOC51118	Hs.111449	0.991	4.4069	-0.013043	2.13977	1	29933810	29944808
hAC5186	MYCBP	Hs.78221	1.161	1.334	0.215368	0.415759	1	30783956	30794327
hAB3372	MYCBP	Hs.78221	1.26	1.44013	0.333424	0.526202	1	30783956	30794327
hAD1924	MATN1	Hs.150366	1.28	1.78953	0.356144	0.839584	1	32062310	32075907
hAA0581	LAPTM5	Hs.79356	1.05	2.3029	0.0703893	1.20345	1	32081630	32106981
hAB1632	KIAA0468	Hs.158287	1.22		0.286881		1	32218628	32227903
hAC5610	HEYL	Hs.23823	1.324	2.84734	0.404903	1.50962	1	32803506	32818999
hAB9162	-	Hs.75668	1.155	0.942972	0.207893	-0.0847133	1	33163587	34898042
hAC1037	BAI2	Hs.200586		1.30334		0.382218	1	33207921	33244838
hAA1316	COL16A1	Hs.26208	1.363	2.05054	0.446786	1.03601	1	33269763	33319302
hAB0209	HCRTR1	Hs.150968	1.425	2.21303	0.510962	1.14603	1	33344870	33352916
hAA9557	HPRP8BP	Hs.10290	0.955	3.86664	-0.0664274	1.95108	1	33743851	33780949
hAA5393	FABP3	Hs.49881	1.446	1.54902	0.532068	0.631356	1	33849830	33857221
hAA3355	RP4-622L5	Hs.272299	1.175	1.28809	0.232661	0.365232	1	34287842	34293333
hAB2174	RP4-622L5	Hs.272299	1.474	0.695923	0.559737	-0.522999	1	34287842	34293333
hAB7247	EIF3S2	Hs.192023	1.46	4.41401	0.545968	2.14209	1	34293521	34303436
hAA2388	LCK	Hs.1765	1.653	0.344578	0.725087	-1.5371	1	34336167	34348200
hAB7343	HDAC1	Hs.88556	1.307	0.841388	0.386259	-0.249157	1	34354143	34395659
hAE0763	MACMARCKS	Hs.75061	1.4	2.48421	0.485427	1.31278	1	34395876	34398261
hAB9134	FLJ10276	Hs.333149	1.3	0.751516	0.378512	-0.412125	1	34427142	34459078
hAB9647	-	Hs.333149		1.23555		0.305156	1	34427142	34459078
hAA1463	RBBP4	Hs.16003	1.131	0.56753	0.177599	-0.817231	1	34707928	34738530
hAA5107	SYNCOILIN	Hs.348415		0.520878		-0.940983	1	34738237	34754825
hAA5007	MYCL1	Hs.92137	0.893	0.755256	-0.163268	-0.404963	1	34951900	34955959
hAA0771	MYCL1	Hs.92137	1.014	1.16287	0.0200577	0.217689	1	34951900	34955959
hAB5113	IPT	Hs.356554	1.16	1.61261	0.214125	0.689397	1	35000456	35012281
hAB7204	BMP8	Hs.99948	1.175	0.858316	0.232661	-0.22042	1	35064849	35095098
hAA2884	PPIE	Hs.33251	1.281	0.723869	0.35727	-0.466199	1	35099627	35114452
chAC1078	PPIE	Hs.33251		1.27362		0.348937	1	35099627	35114452
hAB2911	HPCAL4	Hs.272891		0.437146		-1.19381	1	35161917	35174361
hAA0952	HPCA	Hs.288654	1.28	0.745216	0.356144	-0.42427	1	35337354	35386628
hAA8576	AK2	Hs.171811	0.801	1.86638	-0.320126	0.900242	1	35457885	35485320
hAC4117	FLJ10759	Hs.15921		0.904255		-0.145199	1	35593854	35630117
hAB5170	GJB5	Hs.198249	0.939	0	-0.0908029		1	37208869	37209687
hAD1531	GJB3	Hs.98485		0.760716		-0.394571	1	37236301	37237110
hAB7331	GJA4	Hs.296310	1.256	1.20071	0.328836	0.263888	1	37245752	37246750
hAA5201	FLJ23151	Hs.137260	1.524	0.476982	0.607863	-1.06799	1	37566257	37567833
hAB8526	-	Hs.112023	1.181	1.64926	0.240009	0.721822	1	38179861	38182621
hAB5974	EIF2C1	Hs.14520	1.432	1.15662	0.518031	0.209917	1	38347465	38385001
hAA6518	TRAP150	Hs.108319	1.657	0.993482	0.728574	-0.00943412	1	38692209	38769137
hAD9338	FLJ22938	Hs.87016	1.577	0.538217	0.657183	-0.89374	1	38771698	38790194
hAC4930	LSM10	Hs.3496	1.267	4.74984	0.341417	2.24788	1	38858740	38863201
hAC2878	MRPS15	Hs.107707	0.993	9.49238	-0.0101344	3.24677	1	38919075	38927601
hAA1212	CSF3R	Hs.2175	0.921	0.445522	-0.118727	-1.16643	1	38929333	38946138
hAA8362	PPT1	Hs.3873		1.85194		0.889036	1	39453338	39477876
hAA0725	RLF	Hs.13321	0.916	0.99768	-0.12658	-0.00335037	1	39570947	39625802
hAB0164	RLF	Hs.13321	1.064	0.922836	0.0894982	-0.115853	1	39570947	39625802
hAB8144	ZMPSTE24	Hs.25846		1.07588		0.10552	1	39642990	39679062
hAB8215	COL9A2	Hs.37165	1.733	0.819413	0.793272	-0.287337	1	39685407	39702150
hAB7046	KIAA0237	Hs.78748	1.26	0.594838	0.333424	-0.74943	1	40005563	40050540
hAA3640	NFYC	Hs.168157	1.559	0.991572	0.640621	-0.0122103	1	40094249	40157847
hAD1206	EDN2	Hs.1407	1.204	0.730695	0.267835	-0.452658	1	40725450	40731345
hAC5799	FLJ11838	Hs.72531	1.203	0.721514	0.266637	-0.4709	1	41700378	41704233
chAB5037	PPIH	Hs.9880	0.988	2.75733	-0.0174171	1.46327	1	41902783	41921116
hAA2084	NSEP1	Hs.74497	1.369	3.72159	0.453122	1.89592	1	41926924	41946707
hAC5578	GROS1	Hs.10114	1.349	1.3513	0.43189	0.434348	1	41990732	42011329
hAB9092	ERMAP	Hs.181223	0.936		-0.0954196		1	42061614	42089464
hAA2434	SLC2A1	Hs.169902	0.889	1.59418	-0.169745	0.672817	1	42170418	42203410
hAC2542	SLC2A1	Hs.169902	1.339	0.694126	0.421156	-0.52673	1	42170418	42203410
hAC3502	SLC2A1	Hs.169902	1.474	1.48977	0.559737	0.575088	1	42170418	42203410
hAC3024	ELOVL1	Hs.25597	1.328	2.24269	0.409255	1.16523	1	42358188	42362893
hAA1707	CDC20	Hs.82906	1.408	0.527879	0.493647	-0.921722	1	42363080	42367098
hAA1392	TIE	Hs.78824	1.45	1.17171	0.536053	0.228621	1	42403098	42425169
hAC0074	-	Hs.104476	1.642	3.00351	0.715454	1.58665	1	42452204	42455470
hAA0423	-	Hs.346868	1.385	6.00544	0.469886	2.58627	1	42690105	42737607
hAB1705	KIAA0677	Hs.155983	1.154		0.206643		1	42928327	42983577
hAB2111	SIAT6	Hs.48793	1.241	0.707545	0.311503	-0.499106	1	43014341	43208787
hAC9440	IMP13	Hs.158497	1.423	1.32651	0.508936	0.407637	1	43224567	43245650
hAC7550	DPH2L2	Hs.324830	1.363	2.061	0.446786	1.04334	1	43247633	43250998
hAA0454	ATP6F	Hs.7476	1.236	3.41253	0.305679	1.77084	1	43252568	43255923
hAC6598	FLJ10597	Hs.90375	1.032	1.07898	0.045443	0.109672	1	43842785	43862167
hAB6367	FLJ22353	Hs.22157	1.06	0	0.0840643		1	43864623	43884859
hAA8385	KNSL6	Hs.69360		1.8005		0.848394	1	43950323	43978188
hAB7384	RPS8	Hs.151604	1.202	1.66554	0.265437	0.735988	1	43986018	43989184
hAC8461	CNK	Hs.153640	0.987	0.332808	-0.018878	-1.58724	1	44010669	44016352
hAA1688	CNK	Hs.153640	1.222	0.693534	0.289244	-0.527963	1	44010669	44016352
hAB0433	FLJ21156	Hs.26058	1.626	1.99571	0.701327	0.996899	1	44212930	44220653
hAA2378	UROD	Hs.78601		1.78618		0.836876	1	44222629	44226050
hAA5280	MUTYH	Hs.271353	1.476	1.52809	0.561693	0.611733	1	44599684	44610830
hAD1739	TESK2	Hs.8980	1.199	1.01621	0.261832	0.0232021	1	44614326	44761623
hAA2564	DKFZP564I122	Hs.13024	1.61	2.64857	0.687061	1.40521	1	44770781	44781517
hAB7213	PRDX1	Hs.180909	0.758	19.7133	-0.39973	4.3011	1	44781513	44792348
hAA3514	-	Hs.18912	1.199	0.438581	0.261832	-1.18908	1	44890507	44894519
hAA7772	SP192	Hs.169854		0.802295		-0.317795	1	44897957	44929549
hAB5876	LOC51249	Hs.184456	1.559	1.29697	0.640621	0.375141	1	44958643	44964884
hAC1927	MAST205	Hs.101474	1.489	1.92108	0.574344	0.941917	1	45030698	45273215
hAD1610	PIK3R3	Hs.88051	1.012	0.313077	0.0172093	-1.67541	1	45279194	45369464
hAA0664	PIK3R3	Hs.88051	1.244	1.18627	0.314986	0.246433	1	45279194	45369464
hAD1872	TSPAN-1	Hs.38972	1.337	0.931292	0.418999	-0.102695	1	45417631	45423049
hAA6249	FLJ20277	Hs.183860		0.679935		-0.556532	1	45425774	45458861
hAD1434	RAD54L	Hs.66718		1.36664		0.450635	1	45562801	45593529
hAB6716	MUF1	Hs.172210	1.33	4.2791	0.411426	2.09731	1	45593764	45601192
hAB9248	-	Hs.288828	1.311	1.03801	0.390668	0.0538218	1	45655880	45677245
hAA5287	FAAH	Hs.326190	1.236	0.785188	0.305679	-0.348891	1	45709373	45728898
hAA8416	MKNK1	Hs.5591	1.423	0.784916	0.508936	-0.349389	1	45872471	45919267
hAA7910	KIAA0494	Hs.62515	0.745	0.529385	-0.424688	-0.91761	1	45993515	46033138
hAA9097	CYP4B1	Hs.687	1.114	0.816145	0.155749	-0.293103	1	46114121	46134464
hAC1112	DD96	Hs.271473	1.5	2.61344	0.584963	1.38595	1	46348802	46355264
hAA1404	TAL1	Hs.73828	1.656	3.49537	0.727703	1.80545	1	46381501	46394980
hAC1038	SIL	Hs.323032	1.101	0.41759	0.138814	-1.25984	1	46415386	46479356
hAC0119	UMP-CMPK	Hs.11463	0.949	0.394651	-0.07552	-1.34135	1	46499125	46544048
hAD1652	ELAVL4	Hs.75236	1.267	1.39763	0.341417	0.482978	1	46746622	46839058
hAA9306	FAF1	Hs.25821	0.717	2.63133	-0.479955	1.39579	1	47078920	47497909
hAA2727	FAF1	Hs.25821	1.027	1.50414	0.0384362	0.588938	1	47078920	47497909
hAA8646	CDKN2C	Hs.4854	1.125	1.94403	0.169925	0.959051	1	47609028	47614972
hAA2599	-	Hs.96334	1.351	0.360547	0.434028	-1.47174	1	47876965	47913591
hAA1150	EPS15	Hs.79095		0.524276		-0.931602	1	47997038	48159768
hAA0696	CPT2	Hs.274336	1.392	0.693694	0.477159	-0.527628	1	48704350	48722116
hAC8541	FLJ20580	Hs.146861	1.181	0.560001	0.240009	-0.8365	1	48722020	48728538
hAC0420	FLJ10407	Hs.30738	1.119	0.530667	0.16221	-0.914122	1	49245267	49318043
hAC0521	DJ167A19.1	Hs.11923	1.195	1.19292	0.257011	0.254501	1	49331662	49368820
hAB2008	LOC51668	Hs.46967	0.776	2.44475	-0.365871	1.28969	1	49401444	49425498
hAA4419	-	Hs.40094	0.949	0.736382	-0.07552	-0.441474	1	49426370	49448051
hAD5167	FLJ21031	Hs.25982	1.107	0.43152	0.146655	-1.2125	1	49650928	49651305
hAB1178	MRPL37	Hs.4209		5.25112		2.39263	1	49680005	49698221
hAA6747	-	Hs.143251	0.786	0	-0.347399		1	50864802	51255315
hAB5322	CL683	Hs.43728		0.87322		-0.195584	1	53121437	53128138
hAA2414	KIAA0191	Hs.12413	1.429	0.615756	0.515006	-0.699569	1	53204612	53307233
hAA9380	FLJ14936	Hs.5301	1.179	2.01752	0.237564	1.01258	1	53312330	53325754
hAA8369	ORC1L	Hs.17908	1.405	1.50773	0.49057	0.592382	1	53328281	53668729
hAB1235	-	Hs.7307		2.27372		1.18506	1	53363911	53364972
hAB5277	-	Hs.93748		1.94662		0.960972	1	53387512	53419600
hAD1821	MADHIP	Hs.194716	1.129	1.44199	0.175045	0.528065	1	53547590	53635152
hAB9835	KIAA1836	Hs.318773	1.331	1.11729	0.412511	0.160006	1	53680813	53688824
hAC2292	FLJ12492	Hs.21938	1.086	1.19323	0.119024	0.254877	1	53778126	53852602
hAB0368	NRD1	Hs.4099	1.364	1.60199	0.447844	0.679868	1	53853348	53942888
hAC4943	KIAA0707	Hs.234786	1.619	1.4725	0.695103	0.558263	1	54323164	54411885
hAA3008	DKFZP727A071	Hs.13036	1.469	0.929462	0.554834	-0.105532	1	54534057	54541673
hAB7717	-	Hs.7243	1.155	0.732843	0.207893	-0.448423	1	54846204	54881127
hAB0395	USP24	Hs.7243		0.461025		-1.11708	1	54846204	54881127
hAC7645	PPAP2B	Hs.173717	0.999	0.981367	-0.00144342	-0.0271347	1	56251342	56334384
hAB2175	PPAP2B	Hs.173717	1.159	0.64638	0.212881	-0.629546	1	56251342	56334384
hAA1932	-	Hs.173717	1.224	2.18212	0.291604	1.12573	1	56251342	56334384
hAA1210	C8A	Hs.93210	1.455	1.09046	0.541019	0.124939	1	56609808	56672731
hAA2592	-	Hs.8108	1.55	0.802609	0.632268	-0.31723	1	58121669	58187732
hAA0251	TACSTD2	Hs.23582	1.416	2.34666	0.501821	1.23061	1	58216895	58217863
hAC4025	KIAA1915	Hs.12915	1.002	0.143656	0.00288251	-2.79931	1	58295448	58330370
hAA2424	JUN	Hs.78465	1.066	1.04071	0.0922074	0.0575631	1	58422782	58423774
hAA9048	CYP2J2	Hs.152096	0.933	0.849182	-0.100051	-0.235854	1	59601828	59635225
hAA2471	KIAA1771	Hs.93560		0.800693		-0.320678	1	62344566	62445487
hAA9863	-	Hs.22869	1.461	0.743814	0.546956	-0.426986	1	62473659	62577850
hAD9421	ANGPTL3	Hs.209153	1.251	0.608279	0.323082	-0.717195	1	62487104	62494459
hAC3623	AUTL1	Hs.7353	1.035	0.780608	0.0496308	-0.35733	1	62673687	62754538
hAA8560	ITGB3BP	Hs.82084		0.667716		-0.582693	1	63231286	63408975
hAB1854	DLEU2	Hs.43628	1.064		0.0894982		1	63434764	63435366
hAD4532	KIAA1579	Hs.49933	1.015	0.898132	0.0214797	-0.155	1	64634694	64722828
hAD6267	JAK1	Hs.50651	0.945	0.452745	-0.0816138	-1.14323	1	64724124	64775902
hAB7273	JAK1	Hs.50651		0.574938		-0.798522	1	64724124	64775902
hAD1130	AK3	Hs.274691	1.29	1.57143	0.367371	0.65208	1	65037721	65116547
hAC0481	AK3	Hs.355972	1.498	0.815556	0.583038	-0.294144	1	65037721	65116547
hAB5919	DNAJC6	Hs.44896		0.359274		-1.47684	1	65354332	65402721
hAA1052	HSOBRGRP	Hs.23581	1.052	0.478273	0.0731347	-1.0641	1	65414873	65421488
hAA1518	PDE4B	Hs.188	1.01	0.35922	0.0143553	-1.47706	1	66035544	66496803
hAD2905	-	Hs.49421	1.195	1.29322	0.257011	0.370973	1	66934708	66959565
hAA4924	KIAA1610	Hs.222746		0.51127		-0.967842	1	67068021	67109852
hAA0532	UGTREL7	Hs.82635	1.271	0.776407	0.345964	-0.365114	1	67125990	67175867
hAC8203	IL12RB2	Hs.73165		1.1022		0.140387	1	67429186	67518671
hAA2776	PAI-RBP1	Hs.165998	1.705	3.74564	0.769772	1.90521	1	67534092	67552202
hAA2282	GADD45A	Hs.80409	1.21	3.04428	0.275007	1.6061	1	67807021	67810157
hAD4450	LOC55970	Hs.118520	1.208	0.578159	0.27262	-0.790461	1	67826139	67955274
hAB0408	ARHI	Hs.194695	1.098	0.778559	0.134878	-0.361122	1	68167783	68172451
hAB8256	FLJ23091	Hs.250746	1.609	2.98976	0.686164	1.58003	1	68247309	68315985
hAA0718	SFRS11	Hs.11482		0.702727		-0.508965	1	70402080	70448357
hAB7732	SFRS11	Hs.11482		0.491266		-1.02542	1	70402080	70448357
hAA6155	DKFZP566D1346	Hs.22612	1.25	0.532477	0.321928	-0.909209	1	70457593	70551090
hAA1200	CTH	Hs.19904		0.777762		-0.362599	1	70607625	70635926
hAA0172	PTGER3	Hs.170917	1.413	0.845296	0.498761	-0.242472	1	71058728	71244164
hAB6182	ZNF265	Hs.194718		0.321449		-1.63734	1	71261411	71277367
hAB5508	-	Hs.216381	1.245	1.36787	0.316146	0.451929	1	73530090	73555837
hAC4327	FUBP1	Hs.118962	1.264	0.867783	0.337996	-0.204594	1	73559463	73590975
hAA0886	GS3686	Hs.75470	1.357	0.643711	0.440421	-0.635514	1	74232398	74254276
hAC5544	KIAA1097	Hs.173694		0.532664		-0.908703	1	76075367	76139105
hAB5099	MGC3184	Hs.274323	1.609	0	0.686164		1	76756844	77028824
hAA4135	-	Hs.34596		0.702609		-0.509207	1	78428729	78446980
hAA8847	FPGT	Hs.150926	1.245	0.407612	0.316146	-1.29473	1	78447075	78455968
hAA8740	CDC7L1	Hs.28853	0.972	1.49057	-0.0409718	0.575868	1	78956847	78981717
hAA0043	TGFBR3	Hs.342874	1.425	1.51072	0.510962	0.595233	1	79626228	79850386
hAB8651	TGFBR3	Hs.342874		0.472023		-1.08307	1	79626228	79850386
hAA1331	ACADM	Hs.79158		0.992564		-0.0107677	1	80795588	80835564
hAB7104	CYR61	Hs.8867		0.525953		-0.926994	1	85456812	85459749
hAC0267	BCL10	Hs.193516	1.286	0.953006	0.362891	-0.069443	1	85762618	85774270
hAA8160	PRKACB	Hs.87773	1.512	0.710321	0.596458	-0.493457	1	86379424	86501993
hAB6238	PRKACB	Hs.87773		0.158294		-2.65932	1	86379424	86501993
hAA2474	DKFZp586J1119	Hs.193669	1.147	0.47526	0.197865	-1.07321	1	88330423	88412242
hAA0320	GBP2	Hs.171862		0.39163		-1.35244	1	91089196	91103075
hAA0604	PRKCL2	Hs.69171	1.087		0.120352		1	91248433	91341190
hAC0184	PRKCL2	Hs.69171		0.272755		-1.87432	1	91248433	91341190
hAA1098	GTF2B	Hs.258561	0.881	0.924782	-0.182786	-0.112814	1	91360383	91399015
hAD6181	GTF2B	Hs.258561		1.10058		0.13826	1	91360383	91399015
hAA2214	GBP1	Hs.62661	1.359	1.91234	0.442545	0.935337	1	91559773	91572659
hAB4978	GFI1	Hs.73172	0.762	0.364575	-0.392137	-1.45571	1	92912007	92924207
hAC3815	BCAR3	Hs.6564	1.118	0.956603	0.16092	-0.064007	1	94357370	94470521
hAA1169	DPYD	Hs.1602		0.250307		-1.99823	1	98221190	98645614
hAD1789	SLC35A3	Hs.159322		0.365474		-1.45216	1	100807869	100838030
hAA2523	CDC14A	Hs.65993	0.925	0.239617	-0.112475	-2.0612	1	101166206	101333990
hAB7267	CDC14A	Hs.65993		0.113413		-3.14034	1	101166206	101333990
hAA0015	VCAM1	Hs.109225	1.242	1.77865	0.312665	0.830786	1	101585454	101604758
hAA1355	VCAM1	Hs.109225		1.38755		0.472541	1	101585454	101604758
hAC7844	EDG1	Hs.154210		0.037936		-4.72029	1	102109944	102114443
hAE0053	COL11A1	Hs.82772		0.406424		-1.29894	1	103804072	104034591
hAA6361	VAV3	Hs.267659	1.276	0.88076	0.351628	-0.18318	1	108617977	109021803
hAA9966	VAV3	Hs.267659	1.326	0.610002	0.407081	-0.713114	1	108617977	109021803
hAA1088	GSTM3	Hs.2006	1.223	0.443886	0.290424	-1.17174	1	110248878	110252676
hAA1087	GSTM1	Hs.301961	1.468	1.06157	0.553852	0.0861936	1	110295435	110301306
hAA1528	PSMA5	Hs.76913	1.215	2.3765	0.280956	1.24884	1	110562844	110587324
hAB5824	MGC5338	Hs.99598	1.383	1.23154	0.467801	0.300462	1	112035556	112035702
hAA0224	NGFB	Hs.2561	1.239	2.22357	0.309176	1.15288	1	112390357	112442675
hAC1903	BCAS2	Hs.22960	1.344	1.82723	0.426533	0.86966	1	113146954	113160925
hAD1248	XIP	Hs.80464	0.98	1.80515	-0.0291463	0.852117	1	113769185	113775548
hAA2367	CD53	Hs.82212		0.27372		-1.86923	1	114241015	114267762
hAA6416	FLJ22457	Hs.238707	1.369	0.187052	0.453122	-2.41849	1	114555013	114572188
hAA1467	RAP1A	Hs.865	1.138	0.452394	0.186501	-1.14435	1	115059165	115080946
hAA7145	DDX20	Hs.65412	1.184	1.00668	0.243669	0.0096103	1	115123757	115135406
hAE0228	WNT2B	Hs.258575	1.66	1.60427	0.731183	0.681915	1	115877075	115889114
hAC6270	CAPZA1	Hs.184270	1.014	1.04344	0.0200577	0.0613489	1	116018375	116042784
hAC7790	CAPZA1	Hs.184270	1.226	0.910264	0.293959	-0.135643	1	116018375	116042784
hAA1946	CAPZA1	Hs.184270	1.435	1.32783	0.521051	0.409074	1	116018375	116042784
hAD1866	ARHC	Hs.179735	1.167	2.25008	0.222805	1.16998	1	116072296	116076335
hAC5789	PTPN22	Hs.87860	1.159	0.883799	0.212881	-0.17821	1	117181843	117239230
hAC8075	CD2	Hs.89476		0.109724		-3.18804	1	118046489	118061227
hAD1183	TTF2	Hs.142157	1.21	1.21138	0.275007	0.276653	1	118348666	118390947
hAC0080	NOTCH2	Hs.8121	1.421	1.43419	0.506907	0.52024	1	121495965	141378874
hAB2967	LOC64182	Hs.333512	1.423	0.517848	0.508936	-0.9494	1	141052930	141122128
hAA5138	PRKAB2	Hs.50732	1.314	0.935602	0.393965	-0.0960335	1	141714354	141726933
hAA4038	ITGA10	Hs.158237	1.222	0.630449	0.289244	-0.665548	1	142684461	142703339
hAB1352	LOC51107	Hs.108408		1.94297		0.958263	1	143072372	143075968
hAA0643	ECM1	Hs.81071	1.437	1.05214	0.52306	0.0733214	1	143398465	143403918
hAA2334	CTSS	Hs.181301	1.06	0.288115	0.0840643	-1.79528	1	143623409	143655123
hAA1266	CTSK	Hs.83942	1.481	0.663395	0.566572	-0.592061	1	143686596	143698683
hAA3356	ARNT	Hs.166172	1.491	0.403552	0.57628	-1.30917	1	143703532	143732827
hAC2209	ANXA9	Hs.279928	1.363	0.740899	0.446786	-0.432651	1	143872438	143885994
hAB8985	SPEC1	Hs.22065		0.207351		-2.26985	1	143941343	143949933
hAA1955	PSMD4	Hs.148495	1.095	4.13221	0.130931	2.04691	1	144145079	144157818
hAC8005	PIK4CB	Hs.154846	1.329	1.21319	0.410341	0.278804	1	144182295	144216606
hAA2069	PIK4CB	Hs.154846		1.61244		0.689249	1	144182295	144216606
hAE0150	PSMB4	Hs.89545	1.025	2.38631	0.0356239	1.25478	1	144289918	144292296
hAD1504	RORC	Hs.133314	1.409	0.508503	0.494672	-0.975672	1	144721690	144746246
hAA8135	S100A10	Hs.119301	1.281	1.98734	0.35727	0.990841	1	144897330	144908241
hAC8339	SPRR3	Hs.139322	1.258	0.622608	0.331132	-0.683604	1	145936827	145938934
hAB5847	SPRR2A	Hs.355542	1.141	0.805606	0.190299	-0.311853	1	145975209	146028829
hAA0365	SPRR2C	Hs.2421	1.517	0.875192	0.601221	-0.192328	1	146075196	146076571
hAC0869	S100A9	Hs.112405	1.166	2.436	0.221568	1.28451	1	146293647	146296816
hAB6772	ILF2	Hs.75117	1.056	2.70245	0.0786098	1.43427	1	146717792	146878423
hAB7634	ILF2	Hs.75117	1.498	4.09166	0.583038	2.03269	1	146717792	146878423
hAB6950	PP591	Hs.118666	1.384	1.05583	0.468844	0.0783821	1	147045774	147055520
hAA9315	SHC1	Hs.81972	1.319	1.16422	0.399445	0.219365	1	147068165	147076587
hAA2728	HSA243666	Hs.337078	1.263	1.13391	0.336855	0.181307	1	147485571	147490171
hAE0176	IL6R	Hs.193400	1.448	0.63044	0.534062	-0.665568	1	147572166	147632324
hAB4501	DKFZP586G1722	Hs.31989	1.722	1.95537	0.784085	0.96744	1	147816911	147830797
hAC0966	RAB13	Hs.151536	1.204	1.97022	0.267835	0.978355	1	148051165	148055866
hAC7333	JTB	Hs.6396		2.44349		1.28894	1	148059893	148069280
hAB0463	ZIRTL	Hs.7854	1.642	4.66354	0.715454	2.22142	1	148069805	148078405
hAC8079	THBS3	Hs.169875	1.361	0	0.444667		1	148218421	148230712
hAB7003	THBS3	Hs.169875	1.544	3.10812	0.626673	1.63604	1	148218421	148230712
hAA8784	C1orf2	Hs.19554	1.649	1.20752	0.721591	0.272042	1	148270210	148278267
hAA2086	CLK2	Hs.73986	1.236	1.58142	0.305679	0.66122	1	148285686	148296146
hAA0148	PKLR	Hs.95990	1.325	1.41913	0.405992	0.50501	1	148313070	148324197
hAB8890	ASH1	Hs.102652		0.229526		-2.12327	1	148359719	148585128
hAC7740	DAP3	Hs.159627	1.162	2.10949	0.21661	1.0769	1	148717714	148767157
hAD6601	DAP3	Hs.159627	1.199	0.822155	0.261832	-0.282517	1	148717714	148767157
hAA5949	ARHGEF2	Hs.337774	1.301	0.434149	0.379621	-1.20374	1	148975478	148999030
hAC7858	ARHGEF2	Hs.337774	1.569	0.807292	0.649845	-0.308837	1	148975478	148999030
hAE0557	KIAA1089	Hs.4990	1.629	1.5659	0.703987	0.646994	1	149269720	149299519
hAE0033	-	Hs.1708	1.228	6.15155	0.296311	2.62095	1	149329458	149358751
hAA0470	HDGF	Hs.89525		2.97817		1.57443	1	149762736	149772370
hAA2150	PRCC	Hs.9629	1.428	1.76531	0.513996	0.819917	1	149788180	149821441
chAA0620	H2BFQ	Hs.2178	1.147	0.515006	0.197865	-0.95734	1	151634288	151634665
chAC2943	H2BFQ	Hs.2178	1.159	0.176982	0.212881	-2.49833	1	151634288	151634665
chAA7994	H2BFQ	Hs.2178	1.369	1.82073	0.453122	0.864514	1	151634288	151634665
hAC0817	H2AFO	Hs.795	1.29	2.87928	0.367371	1.52571	1	152936323	152936712
hAE0056	JAM1	Hs.286218	1.549	1.4939	0.631337	0.57908	1	153070261	153111366
hAC7712	DEDD	Hs.169681	1.403	1.1237	0.488515	0.168251	1	153193426	153205036
hAD1867	DEDD	Hs.169681		0.82483		-0.277831	1	153193426	153205036
hAC8113	HSPC155	Hs.177507	1.088	1.10118	0.121679	0.139048	1	153226220	153231300
hAB7971	USP21	Hs.8015	1.22		0.286881		1	153233085	153238167
hAA5294	PPOX	Hs.100016	1.362	1.39267	0.445727	0.477859	1	153238859	153243660
hAA0104	SELE	Hs.89546	0.994	0.39566	-0.00868224	-1.33767	1	154894906	154906303
hAA0103	SELL	Hs.82848	1.135	0.0186286	0.182692	-5.74634	1	154917358	154938277
hAD1712	SELP	Hs.73800		0.982414		-0.0255966	1	155009625	155039995
hAA8561	BLZF1	Hs.158205	0.976	0.216831	-0.0350469	-2.20535	1	155143071	155261089
hAD1926	BLZF1	Hs.158205		0.318344		-1.65134	1	155143071	155261089
hAA1879	IFI16	Hs.155530	1.337	1.16807	0.418999	0.224125	1	156331846	156377079
hAC6601	-	Hs.332012	1.066	0.946891	0.0922074	-0.0787302	1	157413263	157420541
hAA8607	ATP1A2	Hs.34114	1.516		0.60027		1	157437599	157465504
hAC7871	CD84	Hs.137548	2.012	1.34718	1.00863	0.429947	1	157867829	157901313
hAD1823	HSPA6	Hs.3268	1.33	0.588652	0.411426	-0.764514	1	158591262	158593187
hAD0637	-	Hs.164495	1.296	2.41067	0.374066	1.26943	1	158710660	158712901
hAB0919	DUSP12	Hs.44229	0.972	2.07053	-0.0409718	1.05	1	158734529	158741921
hAA5268	ATF6	Hs.5813		0.97286		-0.0396952	1	158751053	158943841
hAC8310	KIAA0464	Hs.129729	1.312	0.744729	0.391768	-0.425212	1	159054697	159353235
hAB7356	PBX1	Hs.155691		0.43636		-1.19641	1	161544009	161830859
hAC8512	PBX1	Hs.155691		0.558962		-0.839178	1	161544009	161830859
hAD6746	PBX1	Hs.155691		0.362177		-1.46523	1	161544009	161830859
hAA8340	RXRG	Hs.26550	1.372	1.18716	0.45628	0.24752	1	162385304	162429267
hAA8487	UMPK	Hs.75939		2.65146		1.40679	1	162811839	162892292
hAA1537	POU2F1	Hs.182237	0.938	1.34712	-0.0923402	0.429877	1	164313440	164400285
hAA9385	CREG	Hs.5710		1.00034		0.000488377	1	164530279	164537920
hAC8347	SCYC1	Hs.3195	1.368	1.10148	0.452068	0.139448	1	165560796	165566255
hAA3216	KIAA1096	Hs.69559	1.472	1.29098	0.557778	0.368462	1	166832649	166914070
hAC2460	KIAA0859	Hs.19469	1.114	1.20433	0.155749	0.268232	1	167102504	167118272
hAE0312	TNFSF4	Hs.181097		3.48406		1.80077	1	168504294	168527771
hAB7004	ASTN	Hs.6788	1.183	0.960657	0.24245	-0.0579064	1	172212991	172513392
hAA6858	DKFZP586G011	Hs.234265	1.518	0.482606	0.602172	-1.05108	1	175230720	175268748
hAA0382	QSCN6	Hs.77266	1.398	1.17556	0.483364	0.233351	1	175503510	175546709
hAA2291	DDX9	Hs.74578		1.92782		0.946973	1	178188052	178236393
hAA0281	LAMC1	Hs.214982	1.349	1.06955	0.43189	0.0970006	1	178372048	178494222
hAA0943	ARPC5	Hs.82425	1.466	2.5759	0.551885	1.36507	1	178974826	178981821
hAC4463	RGL	Hs.79219	1.071	0.54463	0.0989585	-0.876651	1	179090787	179277058
hAA8777	C1orf21	Hs.12532	1.131	1.4103	0.177599	0.496004	1	179735620	179977546
hAE2173	-	Hs.211587		0.422572		-1.24273	1	182177087	182337095
hAA8676	RGS13	Hs.17165	0.883		-0.179515		1	185890911	185915026
hAD1880	RGS2	Hs.78944	1.297	0.503188	0.375178	-0.990831	1	186063807	186067043
hAB8023	UCH37	Hs.171581		1.03574		0.050663	1	186270535	186314157
hAB7138	HFL1	Hs.278568	1.257	0.833882	0.329985	-0.262084	1	190006737	190165946
hAC8415	RAB7L1	Hs.115325	1.099	0.585639	0.136191	-0.771916	1	191887038	191893072
hAA0628	RABIF	Hs.90875	1.169	0.365846	0.225275	-1.45069	1	192001770	192011910
hAA2928	LOC51094	Hs.5298	1.026	1.23831	0.0370307	0.30837	1	192486284	192503742
hAD1808	PPFIA4	Hs.153648	1.147	0.324675	0.197865	-1.62293	1	192602366	192624194
hAA1267	CHI3L1	Hs.75184	1.216	0.562461	0.282143	-0.830174	1	192724260	192732207
hAA0819	-	Hs.75462	1.107	1.67731	0.146655	0.746148	1	192841859	192845925
hAA1130	FMOD	Hs.230	1.145	0.776639	0.195348	-0.364683	1	192876952	192884598
hAB4972	KISS1	Hs.95008	1.282	0.568827	0.358396	-0.813938	1	193732169	193739923
hAB7164	PIK3C2B	Hs.132463		1.73902		0.798278	1	193968304	194013252
hAD1097	PIK3C2B	Hs.132463		0.860301		-0.217087	1	193968304	194013252
hAE0149	MDM4	Hs.101874		0.92081		-0.119024	1	194059664	194093409
hAA9178	CNTN2	Hs.2998	1.349	0.863268	0.43189	-0.212119	1	194586512	194618169
hAB3390	RBBP5	Hs.72984	1.494	1.34654	0.57918	0.429262	1	194630707	194665192
hAB9780	KIAA0481	Hs.6360		1.00931		0.0133636	1	194784696	194816554
hAE0239	PCTK3	Hs.2994	1.526	1.40703	0.609755	0.492653	1	194912654	194922270
hAA8457	IKKE	Hs.321045	1.039	2.99537	0.0551957	1.58273	1	199638756	199665140
hAA1021	MAPKAPK2	Hs.75074	1.151	4.43429	0.202888	2.1487	1	199853207	199901126
hAD9609	IL19	Hs.71979	0.979	0	-0.0306192		1	200002619	200011243
hAE0278	TOSO	Hs.58831	1.206	0.390451	0.27023	-1.35679	1	200072643	200090261
hAB7314	CR2	Hs.73792		0.735677		-0.442855	1	200622613	200658151
hAA1574	MCP	Hs.83532		0.506329		-0.981853	1	200881768	200925176
hAA3996	TRAF5	Hs.29736	1.149	0.562604	0.200379	-0.82981	1	203025795	203073905
hAA3579	RAMP	Hs.126774		3.9711		1.98954	1	203746499	203777650
hAA1333	ATF3	Hs.460	1.374	0.505786	0.458382	-0.9834	1	207444378	207456364
hAA4428	ZNF281	Hs.59757	1.147	1.47468	0.197865	0.560403	1	211545007	211548307
hAA2877	DKFZP564B1023	Hs.95321	0.984	1.69576	-0.0232698	0.761936	1	211763195	211808217
hAB5272	HSPC150	Hs.5199	1.29	2.63784	0.367371	1.39936	1	212614936	212625235
hAB7265	PTPN7	Hs.35	1.323	3.39222	0.403813	1.76223	1	212796901	212809877
hAA0937	RNPEP	Hs.283667	1.192	1.64756	0.253384	0.720327	1	212900323	212945715
hAC6648	PHLDA3	Hs.268557	1.172	1.3869	0.228973	0.471867	1	213478552	213478932
hAA7265	TGFB2	Hs.169300	0.963	0.352383	-0.0543923	-1.50478	1	213808412	213903517
hAC7643	TGFB2	Hs.169300	1.143	1.14145	0.192825	0.190863	1	213808412	213903517
hAA0044	TGFB2	Hs.169300	1.236	0.871214	0.305679	-0.1989	1	213808412	213903517
hAA0856	PPP2R5A	Hs.155079	1.126		0.171207		1	214263557	214339642
hAC7750	PPP2R5A	Hs.155079	1.245	0.259924	0.316146	-1.94384	1	214263557	214339642
hAA0818	TP53BP2	Hs.44585	1.102	1.54196	0.140124	0.624769	1	215432441	215498284
hAB7176	LBR	Hs.152931		0.411356		-1.28154	1	217314429	217340962
hAC6197	EBAF	Hs.25195	0.844	1.28523	-0.244685	0.362027	1	217857629	217862245
hAA8522	EBAF	Hs.25195	1.532	0.656618	0.615416	-0.606874	1	217857629	217862245
hAB9966	KIAA0451	Hs.18586		0.882221		-0.180787	1	218901417	218941863
hAB0569	FLJ12517	Hs.184343	1.38	1.46953	0.464668	0.555356	1	224725612	224730598
hAC5633	-	Hs.325081	1.284	0	0.360645		1	224730345	224772156
hAA5421	ARF1	Hs.74571	1.18	2.97584	0.238787	1.5733	1	225087059	225103608
hAB7380	ARF1	Hs.74571	1.455	1.85394	0.541019	0.890598	1	225087059	225103608
hAA1895	GUK1	Hs.3764	1.063	4.50047	0.0881416	2.17007	1	225144689	225153345
hAA0144	RAB4	Hs.119007		0.44484		-1.16864	1	226258188	226291835
hAC8533	AGT	Hs.3697	1.313	0.828157	0.392867	-0.272024	1	227785319	227796901
hAB6364	DKFZP547N043	Hs.23971		0.679585		-0.557273	1	228329652	228345630
hAA8586	TARBP1	Hs.151518	1.362	0.548544	0.445727	-0.86632	1	231247328	231335090
hAA2616	MGP	Hs.350268	1.196	1.45315	0.258217	0.539179	1	231491474	231492151
hAB8068	BCAA	Hs.17428	1.105	1.52392	0.144046	0.60779	1	231955787	232049642
hAB6073	GGPS1	Hs.55498	1.055	0.413327	0.077243	-1.27464	1	232117461	232133061
hAD1764	GGPS1	Hs.55498		1.28913		0.366397	1	232117461	232133061
hAA1642	TBCE	Hs.343564	1.108	1.60926	0.147958	0.686401	1	232156355	232237864
hAC2896	TBCE	Hs.343564	1.633	0.854529	0.707525	-0.226799	1	232156355	232237864
hAA1227	CHS1	Hs.36508	1.504	0.791657	0.588805	-0.337052	1	232451750	232619224
hAA0407	-	Hs.4082		0.612598		-0.706986	1	233312245	233427220
hAE0081	ACTN2	Hs.83672	1.07	0.759147	0.0976108	-0.397549	1	233475304	233552735
hAB3711	HNRPU	Hs.355981		1.25541		0.328164	1	238699005	238706570
hAE0037	AKT3	Hs.278582	1.089		0.123004		1	240367546	240557873
hAA3049	LOC51097	Hs.238126	1.15	2.07508	0.201634	1.05316	1	243673437	243682508
hAA9808	MGC15548	Hs.22051	1.375	1.0163	0.459432	0.0233216	1	244324237	244356055
hAC8474	D2S448	Hs.118893	1.22	0.373931	0.286881	-1.41916	2	1452435	1565057
hAB2847	D2S448	Hs.118893	1.363	1.19127	0.446786	0.252506	2	1452435	1565057
hAB6829	TSSC1	Hs.4992	1.48	2.75113	0.565597	1.46003	2	3171867	3358522
hAA8785	-	Hs.17518	1.737	2.23921	0.796598	1.16299	2	5440641	5460585
hAD1028	ID2	Hs.180919	1.221	0.409516	0.288063	-1.28801	2	7244954	7246702
hAC7749	ID2	Hs.180919	1.393	1.26221	0.478195	0.335955	2	7244954	7246702
hAA0312	ID2	Hs.180919		0.559098		-0.838826	2	7244954	7246702
hAC1104	ADAM17	Hs.64311	1.232	1.26103	0.301002	0.3346	2	8052433	8118856
hAC5439	ADAM17	Hs.64311	1.625	0.938744	0.70044	-0.0911967	2	8052433	8118856
hAB7383	YWHAQ	Hs.74405	1.517	4.40881	0.601221	2.14039	2	8147354	8193623
hAC2015	-	Hs.12229	1.125	1.19638	0.169925	0.258672	2	8635142	8641816
hAC4853	-	Hs.12229	1.665	1.0226	0.735522	0.0322373	2	8635142	8641816
hAA0237	MYCN	Hs.25960	1.355	1.53226	0.438293	0.61566	2	10030276	10036715
hAA1542	ODC1	Hs.75212	1.208	2.85599	0.27262	1.51399	2	10454749	10462694
hAA7701	ROCK2	Hs.58617	1.148	1.11637	0.199123	0.15882	2	11197729	11358505
hAB4975	LAPTM4A	Hs.111894	1.63	1.20491	0.704872	0.268928	2	18763849	18782867
hAD1036	ARHB	Hs.204354	1.294	1.49565	0.371838	0.58077	2	19181239	19181829
hAA5018	ARHB	Hs.204354	1.367	1.77859	0.451013	0.830733	2	19181239	19181829
hAD1015	ARHB	Hs.204354	1.52	0.166289	0.604071	-2.58823	2	19181239	19181829
hAE0260	POMC	Hs.1897		0.587825		-0.76654	2	24758581	24766245
hAA1664	NCOA1	Hs.74002	1.449	1.4256	0.535058	0.511572	2	25158636	25342629
hAE0026	RAB10	Hs.236494	1.639	1.21343	0.712816	0.279088	2	26223719	26327062
hAB0224	APR-3	Hs.9527		1.80872		0.854969	2	27405023	27409832
hAB3726	SLC30A3	Hs.111967		1.22209		0.289351	2	27447247	27455664
hAB6844	GTF3C2	Hs.75782	1.947	1.66137	0.961253	0.732372	2	27518716	27536253
hAA6357	SLC4A1AP	Hs.306000	1.358	1.12643	0.441483	0.171764	2	27855858	27877853
hAA9653	ITSN2	Hs.166184	1.494	0.478982	0.57918	-1.06196	2	28011971	28169613
hAA2443	PIG3	Hs.50649	1.561	1.0937	0.642471	0.129213	2	28287620	28295043
hAC7648	FOSL2	Hs.301612	1.478	2.22078	0.563646	1.15107	2	30120865	30140977
hAA2462	FLJ23306	Hs.301612	1.694	2.17504	0.760434	1.12104	2	30120865	30140977
hAA0159	PPP1CB	Hs.21537		1.42725		0.513235	2	30479842	30529628
hAB4261	FLJ20628	Hs.32356	1.381	0.5395	0.465713	-0.890304	2	30577796	30598274
hAB6937	FEZ2	Hs.103419		0.676154		-0.564576	2	33607388	33653178
hAA0160	PRKR	Hs.274382	1.219	1.11824	0.285698	0.161233	2	34161693	34204390
hAD1031	PRKCN	Hs.143460	0.924	0.728192	-0.114035	-0.45761	2	34305737	34372190
hAB0732	PRKCN	Hs.143460	1.08	1.08198	0.111031	0.113677	2	34305737	34372190
hAC3587	PRKCN	Hs.143460	1.085	0.763097	0.117695	-0.390062	2	34305737	34372190
hAB5215	PRKCN	Hs.143460		0.678429		-0.559729	2	34305737	34372190
hAA2300	CYP1B1	Hs.154654		0.772171		-0.373007	2	35122714	35131260
hAA0944	SFRS7	Hs.184167	1.203	1.3718	0.266637	0.456066	2	35798709	35806469
hAA0629	SOS1	Hs.326392	1.105	1.02693	0.144046	0.0383448	2	36040597	36175195
hAC1210	MAP4K3	Hs.227400	1.144	0.77904	0.194087	-0.360231	2	36304054	36491851
hAA6103	LOC84661	Hs.323401	1.43	3.19756	0.516015	1.67697	2	37154919	37170720
hAB3924	CARD12	Hs.23248	1.36	1.02914	0.443607	0.0414365	2	37355387	37396756
hAB0794	BIRC6	Hs.250646		0.851662		-0.231647	2	37488147	37749775
hAC1915	FLJ20272	Hs.26090	1.522	2.6135	0.605968	1.38599	2	37771169	37918930
hAA1596	LTBP1	Hs.241257	1.334	1.04351	0.415759	0.0614403	2	38079401	38531421
hAE0848	-	Hs.302030	1.412	0.834002	0.49774	-0.261878	2	42214444	42253872
hAB3581	FLJ23451	Hs.132799	1.133	0.804188	0.180148	-0.314394	2	42727638	43137784
hAB0331	EPAS1	Hs.8136	1.311	0.793744	0.390668	-0.333255	2	46427937	46516304
hAD1530	EPAS1	Hs.8136	1.407	1.58298	0.492622	0.662643	2	46427937	46516304
hAD9952	PRKCE	Hs.211592	1.099	1.58118	0.136191	0.660997	2	46629189	47161966
hAA4058	C2orf2	Hs.333555		0.322573		-1.6323	2	48004395	48167383
hAE0276	LHCGR	Hs.1769		0.305488		-1.71081	2	52626044	52694052
hAA3039	-	Hs.346257	0.733	0.57365	-0.448115	-0.801758	2	52866366	52876186
hAA2286	MSH2	Hs.78934	1.023	3.57629	0.0328061	1.83846	2	53849650	53929681
hAA0324	MTIF2	Hs.149894	1.01	2.43571	0.0143553	1.28434	2	57098646	57125893
hAB2088	FLJ10392	Hs.20887		0.339424		-1.55884	2	57150115	57179827
hAB1039	KIAA1387	Hs.301434	1.033	0.425392	0.0468403	-1.23314	2	57411934	57479371
hAD1772	EIF3S5	Hs.7811	1.454	1.76941	0.540027	0.82327	2	60148528	60149610
hAD3697	BCL11A	Hs.130881		0.708352		-0.497461	2	62493572	62594492
hAE0327	REL	Hs.44313	1.503	1.34037	0.587845	0.422635	2	62922659	62963754
hAA2846	CCT4	Hs.79150	1.195	3.66527	0.257011	1.87392	2	63951868	63972052
hAA2398	CCT4	Hs.79150	1.374	4.5889	0.458382	2.19815	2	63951868	63972052
hAB3482	CCT4	Hs.79150	1.602	3.05914	0.679874	1.61313	2	63951868	63972052
hAA5023	RAB1	Hs.3642	1.049	1.13053	0.0690147	0.177001	2	65260324	65303574
hAD8766	FLJ20080	Hs.7942		0.20506		-2.28588	2	65798300	65866102
hAA0605	MEIS1	Hs.170177	1.123	1.20757	0.167358	0.272109	2	66182950	66319639
hAC7789	MEIS1	Hs.170177	1.291	0.876088	0.368489	-0.190852	2	66182950	66319639
hAA3059	PPP3R1	Hs.278540	1.302		0.380729		2	67928124	67935846
hAB5905	KIAA0903	Hs.16218		0.579166		-0.78795	2	68837956	69177248
hAB0290	MDH1	Hs.75375	0.902	2.14742	-0.148801	1.1026	2	69719751	69737960
hAC8325	KIAA0053	Hs.1528	1.339	0.481291	0.421156	-1.05502	2	72288374	72332335
hAA3121	TEM8	Hs.8966	1.601	1.09748	0.678973	0.134197	2	72518804	72755842
hAA1305	ANXA4	Hs.77840	1.444	1.03689	0.530071	0.0522624	2	73326557	73410890
hAD9993	MAD	Hs.109012	1.115	0.351954	0.157044	-1.50654	2	73499606	73522894
hAE0158	-	Hs.109012	1.194	1.17574	0.255803	0.233564	2	73499606	73522894
hAA1237	-	Hs.278627	1.238	0.682166	0.308011	-0.551805	2	73842717	73864363
hAA8921	SNRPG	Hs.77496	1.173	5.40238	0.230203	2.43359	2	73866060	73878286
hAC0915	TGFA	Hs.170009	1.179	0.604631	0.237564	-0.725874	2	74031839	74138349
hAD9935	VAX2	Hs.249170	1.449	1.36734	0.535058	0.45137	2	74485139	74517995
hAA2700	ATP6B1	Hs.64173	1.397	0.665057	0.482332	-0.58845	2	74520439	74549971
hAC0017	C2orf7	Hs.61268		0.817957		-0.289903	2	76816142	76821364
hAC5174	CCT7	Hs.108809	1.397	1.09278	0.482332	0.128006	2	76822459	76841146
chAA9172	ACTA2	Hs.195851	1.22	6.57935	0.286881	2.71794	2	77567938	77594878
hAA2228	ACTG2	Hs.78045	1.55	18.6464	0.632268	4.22083	2	77567938	77594878
hAC5609	WBP1	Hs.7709		13.0079		3.70132	2	78133836	78136141
hAA8897	GCS1	Hs.83919	1.22	1.10999	0.286881	0.150542	2	78136326	78140636
hAB0559	P12	Hs.19980	1.203	2.23361	0.266637	1.15938	2	78633934	78635402
hAE0286	PAP	Hs.423	1.281	1.79498	0.35727	0.843969	2	82890869	82893522
hAC7947	CTNNA2	Hs.150917	1.044	1.26596	0.0621217	0.340228	2	83385419	84381732
hAA8557	CTNNA2	Hs.150917	1.249	0.670619	0.320773	-0.576434	2	83385419	84381732
hAC3167	CTNNA2	Hs.150917	1.318	0.713812	0.39835	-0.486384	2	83385419	84381732
hAB0895	SUCLG1	Hs.7043	1.354	4.06123	0.437228	2.02192	2	87984464	88018279
hAA2342	CAPG	Hs.82422	0.82	5.60725	-0.286304	2.48729	2	88907525	88923108
hAA1441	MAT2A	Hs.77502	1.409	1.21331	0.494672	0.278943	2	89051933	89058037
hAC1085	VAMP8	Hs.172684	1.053	1.31078	0.0745054	0.390429	2	89090380	89094535
hAB0823	SAD1	Hs.12820	0.98	0.96084	-0.0291463	-0.0576316	2	89128943	89162034
hAC9649	SIAT9	Hs.225939	0.839	0.677993	-0.253257	-0.560658	2	89351906	89376156
hAA5814	SIAT9	Hs.225939		0.690773		-0.533716	2	89351906	89376156
hAD1932	SIAT9	Hs.225939		0.26243		-1.93	2	89351906	89376156
hAA5157	LOC51318	Hs.93814	1.032	3.6332	0.045443	1.86124	2	89712220	89725601
hAC8370	IGKV3D-15	Hs.348027	1.397	1.12611	0.482332	0.171354	2	92913192	92913708
hAA0259	MAL	Hs.80395	1.229	0.502327	0.297485	-0.993302	2	93600209	93628517
hAC3531	SEMA4C	Hs.7188	1.481	1.21929	0.566572	0.286043	2	98510327	98517515
hAE0198	ACTR1B	Hs.2477	1.259	1.50437	0.332278	0.589158	2	99256389	99264420
hAE0242	ZAP70	Hs.234569	1.29	0.863131	0.367371	-0.212348	2	99324458	99339916
hAC7894	IF2	Hs.158688		3.84875		1.94439	2	100937997	101000002
hAE0918	-	Hs.184014	1.723	0.680835	0.784923	-0.554624	2	102584757	102588433
hAC7774	VRP	Hs.164170	1.398	0.570306	0.483364	-0.810193	2	102589876	102672417
hAB5843	-	Hs.171802	1.153	0.296622	0.205393	-1.7533	2	102858592	102890722
hAC3017	MAP4K4	Hs.3628		0.932049		-0.101523	2	103280135	103474041
hAA0316	IL1R2	Hs.25333	1.054	0.31753	0.0758749	-1.65503	2	103581099	103610477
hAC9024	IL1R1	Hs.82112	1.147	0.90921	0.197865	-0.137315	2	103735994	103761926
hAA1411	IL1RL1	Hs.66	0.984	3.0439	-0.0232698	1.60592	2	103893554	103934087
hAA0385	IL18R1	Hs.159301	1.391	0.724686	0.476122	-0.464573	2	103944689	103980810
hAD1559	IL18RAP	Hs.158315	1.106	0	0.145351		2	104000846	104034617
hAB6860	KIAA0336	Hs.278671	1.24	0.263582	0.31034	-1.92368	2	110339806	110377782
hAA0478	RANBP2	Hs.199179	1.139	0.445253	0.187768	-1.1673	2	110589636	110654950
hAC9074	RANBP2	Hs.199179	1.43		0.516015		2	110589636	110654950
hAB3904	RANBP2	Hs.199179		0.387027		-1.3695	2	110589636	110654950
hAA9265	RANBP2L1	Hs.179825	1.338	0.201386	0.420078	-2.31196	2	111766071	111827624
hAA0508	RANBP2L1	Hs.179825	1.432	0.241233	0.518031	-2.0515	2	111766071	111827624
hAA8678	BUB1	Hs.98658	1.014	2.78677	0.0200577	1.47859	2	112336530	112376747
hAA2896	MCPR	Hs.40137	1.205	0.31952	0.269033	-1.64602	2	113456790	113571848
hAD9991	-	Hs.306178	1.319	1.06999	0.399445	0.0975945	2	113586292	113732100
hAB6848	IL1A	Hs.1722		1.32086		0.401478	2	114469897	114480444
hAA8282	IL1B	Hs.126256	1.019	0.78458	0.0271541	-0.350008	2	114525710	114532738
hAE0233	FIL1(ZETA)	Hs.166371	1.087	0.590151	0.120352	-0.760844	2	114608930	114614841
hAE0259	IL-1H1	Hs.211238	1.193	0.934053	0.254594	-0.0984237	2	114673991	114681609
hAA1619	IL1RN	Hs.81134	1.415	1.39823	0.500802	0.483598	2	114823104	114920303
hAA1049	PAX8	Hs.73149	1.149	1.15015	0.200379	0.201827	2	114912837	114942418
hAA7117	PAX8	Hs.73149	1.486	0.884523	0.571434	-0.177028	2	114912837	114942418
hAB1569	R33729_1	Hs.5321	1.181	0.812226	0.240009	-0.300047	2	115585538	115653618
hAA6172	MAP3K2	Hs.28827	1.058	2.55065	0.0813396	1.35086	2	125781539	125792668
hAA4748	CCNT2	Hs.155478		0.264956		-1.91617	2	129349122	129387316
hAA0468	HNMT	Hs.81182	1.171	0.773123	0.227741	-0.371231	2	132394693	132445121
hAA6188	LRRC2	Hs.185018	1.187	0.367141	0.24732	-1.44559	2	134317238	134336043
hAB9911	LRRC2	Hs.185018		0.601668		-0.732959	2	134317238	134336043
hAC3271	MGC10993	Hs.12199	1.071	9.10079	0.0989585	3.18599	2	137811887	137814826
hAE0353	PTPN4	Hs.73826	1.042	0.924781	0.0593553	-0.112817	2	137942562	138717963
hAA2375	STMN1	Hs.348024	1.356	0.549766	0.439357	-0.86311	2	139019513	139035606
hAC1082	INHBB	Hs.1735	0.97	1.53169	-0.0439433	0.615125	2	139086319	139092294
hAA7490	INHBB	Hs.1735	1.332	2.13581	0.413594	1.09479	2	139086319	139092294
hAB2201	GLI2	Hs.111867		0.692422		-0.530276	2	139710967	139731107
hAD1837	PTPN18	Hs.278597	1.156	0.491956	0.209141	-1.0234	2	140643882	140662408
hAC3604	-	Hs.6066	1.377	0.622969	0.461529	-0.682767	2	141331466	141461363
hAD4638	FLJ11113	Hs.94125	1.172	1.24043	0.228973	0.310845	2	148240576	148295558
hAC5316	CL25022	Hs.5324	1.445	1.51669	0.531069	0.600927	2	152153488	152171619
hAA8143	ARHE	Hs.6838		1.27475		0.350217	2	153009262	153028717
hAA2009	NMI	Hs.54483	1.181	1.58667	0.240009	0.665998	2	153811538	153830927
hAE0397	NMI	Hs.54483		0.526728		-0.924869	2	153811538	153830927
hAC5620	STAM2	Hs.17200	0.892	0.476345	-0.164884	-1.06992	2	154663688	154720840
hAB9875	STAM2	Hs.17200	0.893	0.431633	-0.163268	-1.21212	2	154663688	154720840
hAA1437	ACVR1	Hs.150402	0.911	0.639289	-0.134477	-0.645461	2	160356442	160458271
hAA9484	BAZ2B	Hs.8383	1.734	1.27774	0.794104	0.353592	2	161939020	162073629
hAA0592	KIAA0022	Hs.2441	1.385	0.651631	0.469886	-0.617872	2	162388821	162403438
hAC7879	PLA2R1	Hs.171945	1.061	0.606658	0.0854247	-0.721044	2	162562689	162684198
hAE0207	ITGB6	Hs.123125	0.883	1.24889	-0.179515	0.32065	2	162723310	162821667
hAA2222	GOT2	Hs.170197	0.937	2.29642	-0.093879	1.19939	2	163166705	163193766
hAA8844	GRB14	Hs.83070		0.428316		-1.22325	2	165269380	165413593
hAC3281	POH1	Hs.178761	0.86	2.10451	-0.217591	1.07349	2	166607011	166710688
hAA8585	TANK	Hs.146847		0.138461		-2.85245	2	166782555	166881771
hAD3712	SCN3A	Hs.300717	0.953	0.395465	-0.0694519	-1.33838	2	167944401	168027422
hAA0631	LRP2	Hs.153595	0.909	1.48017	-0.137648	0.565767	2	171997149	172230882
hAA8985	GAD1	Hs.324784	0.845	0.679308	-0.242977	-0.557863	2	173746304	173790893
hAB1685	FLJ23462	Hs.31297	0.997		-0.00433459		2	174452219	174487871
hAA7150	DNCI2	Hs.66881	1.212	0.395669	0.27739	-1.33763	2	174636967	174678138
hAC7837	ITGA6	Hs.227730	0.875	0.0583981	-0.192645	-4.09793	2	175366137	175444777
hAD1395	CAMP-GEFII	Hs.91971	0.935	0.397243	-0.0969617	-1.33191	2	175674479	175990259
hAA3524	JPO1	Hs.333893		0.526089		-0.926621	2	176293356	176307397
hAA8928	WASPIP	Hs.24143	0.851	0.373241	-0.232769	-1.42182	2	177517822	177590220
hAE0122	-	Hs.24143	1.438	2.91392	0.524064	1.54296	2	177517822	177590220
hAC0197	WASPIP	Hs.24143		0.227862		-2.13377	2	177517822	177590220
hAA2327	CHN1	Hs.169965	1.537	0.883822	0.620117	-0.178173	2	177755146	177960866
hAA2796	ATF2	Hs.198166	1.591		0.669934		2	178030145	178092103
hAC8482	ATF2	Hs.198166		0.799843		-0.322211	2	178030145	178092103
hAD9960	HOXD13	Hs.158309	1.06	1.74874	0.0840643	0.806317	2	179048437	179050391
hAA0780	HOXD9	Hs.236646	1.098	1.12742	0.134878	0.173027	2	179078396	179079877
hAB0987	HOXD8	Hs.301963	1.407	1.12563	0.492622	0.170732	2	179086000	179087245
hAC5937	HOXD8	Hs.301963		0.583249		-0.777816	2	179086000	179087245
hAB4977	HOXD4	Hs.278255		0.609526		-0.714241	2	179106023	179111703
hAC3601	MTX2	Hs.31584	0.368	0.646724	-1.44222	-0.628778	2	179342896	179411401
hAB0401	PRKRA	Hs.18571		0.874507		-0.193458	2	181504874	181524490
hAA5461	UBE2E3	Hs.355955		1.27376		0.349088	2	182888204	182970717
hAC7767	FRZB	Hs.153684	1.094	1.01548	0.129613	0.0221613	2	187403120	187435318
hAA7225	FRZB	Hs.153684	1.155	0.681395	0.207893	-0.553436	2	187403120	187435318
hAA4722	FRZB	Hs.153684	1.275		0.350497		2	187403120	187435318
hAA0637	FRZB	Hs.153684		0.568382		-0.815068	2	187403120	187435318
hAA8286	ITGAV	Hs.295726	1.075	0.909318	0.104337	-0.137143	2	191158859	191248382
chAA1317	COL3A1	Hs.119571	0.719	0.516927	-0.475936	-0.951968	2	192212348	192250721
hAB7308	PMS1	Hs.111749	0.9	0.497533	-0.152003	-1.00713	2	192776121	192919201
hAE0164	GDF8	Hs.41565		0.841414		-0.249112	2	193147284	193154316
hAC2113	GLS	Hs.239189	0.898	0.389805	-0.155213	-1.35917	2	193973131	194055242
hAA1435	STAT1	Hs.21486	1.146	3.95908	0.196607	1.98516	2	194061409	194105947
hAA8121	STAT4	Hs.80642		0.249533		-2.0027	2	194121839	194243285
hAA2900	MYO1B	Hs.121576		3.71319		1.89266	2	194574755	194639510
hAC8349	STK17B	Hs.120996	0.947	0.260164	-0.0785637	-1.94251	2	199576308	199610726
hAA2529	-	Hs.49690	1.692	0.380355	0.75873	-1.39458	2	200406186	200561905
hAA2122	HSPE1	Hs.1197	1.103	5.75189	0.141433	2.52404	2	201250239	201253290
hAE0140	CLK1	Hs.2083		0.0636815		-3.97298	2	204711571	204720357
hAD1846	NDUFB3	Hs.109760	0.637	1.54179	-0.650635	0.624604	2	204930286	204944245
hAA8566	CASP10	Hs.5353	1.123	0.342782	0.167358	-1.54464	2	205041627	205087575
hAA2178	CASP8	Hs.19949	1.355	0.21673	0.438293	-2.20603	2	205116613	205146204
hAA7397	-	Hs.173859		0.556877		-0.844569	2	205893081	205896931
hAC7872	FZD7	Hs.173859		1.87754		0.908841	2	205893081	205896931
hAA8939	BMPR2	Hs.53250	1.14	0.833614	0.189034	-0.262548	2	206441290	206470440
hAA4946	AIP-1	Hs.343575	1.181	1.12646	0.240009	0.17179	2	207238885	207338000
hAA5423	NRP2	Hs.17778	1.375	1.51253	0.459432	0.596962	2	209593653	209705417
hAA0232	NDUFS1	Hs.8248	1.141	0.163209	0.190299	-2.61521	2	210034271	210069741
hAB7034	-	Hs.79194	1.255	0.286474	0.327687	-1.80352	2	211534228	211603037
hAD1814	FZD5	Hs.152251	1.125	0.555718	0.169925	-0.847576	2	211770270	211773671
hAE0238	PTHR2	Hs.159499	1.227	0.81489	0.295135	-0.295323	2	212409899	212497502
hAA8655	BARD1	Hs.54089	0.734	1.64593	-0.446148	0.718902	2	218722354	218803443
hAC1140	XRCC5	Hs.84981	1.606	1.58581	0.683472	0.665218	2	220094517	220189507
hAB7217	XRCC5	Hs.84981	2.04	4.04445	1.02857	2.01594	2	220094517	220189507
hAA0306	IGFBP2	Hs.162	2.563	4.54369	1.35783	2.18386	2	220592301	220623328
hAE0027	IGFBP5	Hs.107169	2.034	0.820479	1.02432	-0.285461	2	220635511	220654420
hAA1711	IFI75	Hs.38125	1.153	2.51053	0.205393	1.32799	2	224000341	224051377
hAE0070	IFI75	Hs.38125	1.313	1.34436	0.392867	0.426916	2	224000341	224051377
hAC0514	IFI75	Hs.38125	1.559	1.138	0.640621	0.186504	2	224000341	224051377
hAA0600	SP140	Hs.309943	1.45	0.645792	0.536053	-0.630858	2	224057146	224144528
hAA1549	SP100	Hs.77617		0.246103		-2.02267	2	224247701	224374488
hAE0009	IL8RA	Hs.194778		0.752383		-0.410461	2	226535557	226539715
hAA2039	ARPC2	Hs.83583	1.058	0.647752	0.0813396	-0.626486	2	226590129	226626865
hAB6987	VIL1	Hs.166068	1.025	1.46283	0.0356239	0.548765	2	226796496	226822261
hAB5969	RNF25	Hs.97176		1.28683		0.363826	2	227036631	227044722
hAA9045	CYP27A1	Hs.82568	1.676	0.764208	0.745022	-0.387963	2	227154516	227188027
hAB2890	PRKAG3	Hs.88049	2.091	0.436334	1.06419	-1.19649	2	227195122	227204527
hAB6020	MGC3035	Hs.22412		0.875047		-0.192567	2	227550949	227556019
hAC8604	ABCB6	Hs.107911		0.559604		-0.837521	2	227582299	227591477
hAC6397	STK16	Hs.153003	1.657	1.27207	0.728574	0.34718	2	227618419	227621434
hAA1396	TUBA1	Hs.75318	1.631	5.62214	0.705757	2.49112	2	227622238	227626443
hAA1182	DNAJB2	Hs.77768	1.82	0.840778	0.863938	-0.250203	2	227652336	227659422
hAA0844	PTPRN	Hs.89655	1.659	1.44685	0.730314	0.532919	2	227662150	227681949
hAA2716	PDE6D	Hs.48291	1.122	0.520091	0.166073	-0.943164	2	227901687	227950526
hAE0337	INHA	Hs.1734	1.187	0.848802	0.24732	-0.236501	2	228352666	228356139
hAB9993	KIAA1898	Hs.22410		1.1029		0.141305	2	228378331	228396884
hAC0837	PAX3	Hs.198	1.677	1.5038	0.745883	0.588614	2	230984240	231081059
hAA2577	FACL3	Hs.268012		0.855216		-0.225639	2	231683218	231725625
hAA8132	SCG2	Hs.75426		0.569546		-0.812116	2	232379479	232384942
hAA8621	CUL3	Hs.78946	1.18	0.997055	0.238787	-0.00425535	2	233252690	233367867
hAA3467	CUL3	Hs.78946		0.699148		-0.51633	2	233252690	233367867
hAD1534	SCYA20	Hs.75498	1.347	0.293427	0.42975	-1.76892	2	236823797	236827509
hAA5251	ARL7	Hs.111554		0.409076		-1.28956	2	238704624	238705199
hAA0947	COL6A3	Hs.80988		0.22345		-2.16197	2	241321720	241465430
hAC0977	HDAC4	Hs.91400	1.26	0.543107	0.333424	-0.880692	2	243313691	243497262
hAA2131	PPP1R7	Hs.36587	0.907	1.85915	-0.140826	0.894642	2	244757421	244789958
hAD9834	RNPEPL1	Hs.5345	1.488	0.948667	0.573375	-0.0760268	2	245348453	245358567
hAC9071	CHL1	Hs.210863	0.466	0.542825	-1.1016	-0.881442	3	704155	916597
hAA0862	CHL1	Hs.210863	1.349	1.27212	0.43189	0.347235	3	704155	916597
hAB0462	CNTN6	Hs.109050	0.88	0.984871	-0.184425	-0.0219938	3	1600182	1910825
hAD1586	IL5RA	Hs.68876	1.257	1.41555	0.329985	0.501366	3	3576981	3617224
hAC7852	BHLHB2	Hs.171825		1.63886		0.712692	3	5486768	5492421
hAE0141	OGG1	Hs.96398	1.695	1.4186	0.761285	0.504467	3	10256378	10273390
hAB0079	VHL	Hs.174007	1.283	1.58917	0.359521	0.66827	3	10649027	10661261
hAA0010	VHL	Hs.174007	3.119	2.0441	1.64108	1.03147	3	10649027	10661261
hAC8412	GSA7	Hs.278607	1.31	1.66423	0.389567	0.734859	3	11779661	11933971
hAE0272	TIMP4	Hs.190787	1.072	1.10355	0.100305	0.142148	3	12660138	12666421
hAA2376	RAF1	Hs.349650	1.455	0.705993	0.541019	-0.502275	3	13090677	13171184
hAC4848	FLJ22237	Hs.74280	1.385	1.14557	0.469886	0.196065	3	13988322	14012409
hAD9978	WNT7A	Hs.72290	1.377	2.73466	0.461529	1.45136	3	14325649	14387189
hAB1252	MGC3222	Hs.323193	0.946	0.472353	-0.0800879	-1.08206	3	14636480	14650740
hAA1349	XPC	Hs.320	1.514	1.2133	0.598365	0.278936	3	14652215	14685654
hAD1483	NR2C2	Hs.520	1.31	0.567757	0.389567	-0.816655	3	15510993	15550269
hAA4997	RAB5A	Hs.73957	1.359	0.566605	0.442545	-0.819584	3	21155275	21193058
hAA0143	RAB5A	Hs.73957	1.595	1.18924	0.673556	0.250035	3	21155275	21193058
hAC9901	PCAF	Hs.199061	0.355	0.627706	-1.49411	-0.67184	3	21248321	21360344
hAA0419	PCAF	Hs.199061	1.34		0.422233		3	21248321	21360344
hAD6244	PCAF	Hs.199061		0.379544		-1.39766	3	21248321	21360344
hAA7311	UBE2E2	Hs.108323	1.162	2.50991	0.21661	1.32764	3	24083453	24576221
hAA0139	RARB	Hs.171495	1.317	0.670063	0.397255	-0.57763	3	26343859	26491944
hAE0118	TOP2B	Hs.75248	1.066	0.808901	0.0922074	-0.305965	3	26491999	26558312
hAA1377	TGFBR2	Hs.82028	1.393	0.191626	0.478195	-2.38364	3	31239981	31327235
hAA2475	FLJ20363	Hs.321622	1.514	0.864623	0.598365	-0.209858	3	31977660	32296729
hAA7309	-	Hs.343214	1.759	1.24565	0.814755	0.316902	3	33060335	33123287
hAA9394	FBXL2	Hs.6092	1.432	0.846394	0.518031	-0.240599	3	33824997	33852669
hAC2305	PDCD6IP	Hs.9663		1.0743		0.103403	3	34279028	34347818
hAC2908	PDCD6IP	Hs.9663		0.87116		-0.19899	3	34279028	34347818
hAA9040	MLH1	Hs.57301	1.156	0.78582	0.209141	-0.34773	3	36456009	36513358
hAC0123	LRRFIP2	Hs.57672	1.267	1.39765	0.341417	0.483006	3	36516198	36637914
hAA5480	LRRFIP2	Hs.57672		1.12014		0.163677	3	36516198	36637914
hAA1899	GOLGA4	Hs.183773		0.164195		-2.60651	3	36706897	37475438
chAA0073	TCEA1	Hs.78869	1.216	0.572688	0.282143	-0.80418	3	36743448	36744350
hAA1742	STAC	Hs.56045	1.421	0.496146	0.506907	-1.01116	3	36889505	37056865
hAC1046	ITGA9	Hs.222	0.926	0.67725	-0.110916	-0.562241	3	37560958	37928369
hAA0878	HYA22	Hs.147189	1.329	1.19662	0.410341	0.258966	3	37970863	38093272
hAA3652	KIAA1449	Hs.109778		0.765353		-0.385803	3	39404589	39437100
hAA1226	CX3CR1	Hs.78913	1.654	1.1856	0.725959	0.245619	3	39602287	39618736
hAC8336	ENTPD3	Hs.47042	1.119	0.490195	0.16221	-1.02857	3	40649992	40692261
hAB0920	GC20	Hs.21756	0.975	1.36448	-0.0365259	0.448354	3	40805193	40807919
hAC2574	SEC22C	Hs.12942	1.101	0.897254	0.138814	-0.156412	3	41743439	41777395
hAC8001	NKTR	Hs.241493	1.472	0.350811	0.557778	-1.51123	3	41796073	41843996
hAD2066	NKTR	Hs.241493	1.476	0.360628	0.561693	-1.47142	3	41796073	41843996
hAD1566	NKTR	Hs.241493	1.54	0.378571	0.62293	-1.40136	3	41796073	41843996
hAE0031	CCBP2	Hs.117572	1.252	0.454234	0.324235	-1.13849	3	42015080	42100389
hAD1167	CYP8B1	Hs.35718	1.214	0.697081	0.279768	-0.520601	3	42069766	42071268
hAE0301	CCR9	Hs.225946	1.272	1.07795	0.347099	0.108288	3	45007633	45015907
hAA9075	CCR1	Hs.301921	1.175	0.508766	0.232661	-0.974925	3	46231564	46237666
hAA1273	CCR2	Hs.395	1.129	0.539323	0.175045	-0.890778	3	46395337	46402115
hAD1634	CCR5	Hs.54443		0.256814		-1.96121	3	46411336	46417389
hAC8355	CCRL2	Hs.302043	1.164	1.52981	0.219091	0.613355	3	46448359	46450694
hAA8267	LTF	Hs.105938	1.257	0.193796	0.329985	-2.36739	3	46477209	46506354
hAC3628	LRRC2	Hs.125790	1.522	0.283389	0.605968	-1.81914	3	46760137	46807831
hAB6752	PTHR1	Hs.1019	1.47	1.64384	0.555816	0.71707	3	47132994	47153256
hAB6746	SMARCC1	Hs.172280	1.016	0.520705	0.0229004	-0.941463	3	47779445	48125729
hAC1237	SMARCC1	Hs.172280	1.153	0.898802	0.205393	-0.153925	3	47779445	48125729
hAA2331	CDC25A	Hs.1634	1.208	1.21689	0.27262	0.283194	3	48251309	48281260
hAB7421	CDC25A	Hs.1634	1.283	0.536477	0.359521	-0.898412	3	48251309	48281260
hAC6116	CDC25A	Hs.1634	1.335	6.01099	0.41684	2.5876	3	48251309	48281260
hAC8209	NM23-H6	Hs.343824	1.417	0.717917	0.50284	-0.47811	3	48372190	48378981
hAA8701	PLXNB1	Hs.278311	1.601		0.678973		3	48481395	48507004
hAB5664	CELSR3	Hs.55173	1.862	2.64714	0.896853	1.40443	3	48880767	48907219
hAB8429	UQCRC1	Hs.119251	1.197	6.01022	0.259423	2.58742	3	48933651	48944686
hAA1638	USP4	Hs.77500	1.373	1.80656	0.457332	0.853241	3	49196756	49300828
hAB6708	ARHA	Hs.77273	1.534	1.28958	0.617298	0.366905	3	49215204	49247237
hAA5989	USP19	Hs.301373	1.168	1.00493	0.22404	0.00708835	3	49360359	49372460
hAA1580	MST1	Hs.349110	1.407	2.73095	0.492622	1.4494	3	49515433	49520138
hAA8613	MAPKAPK3	Hs.227789	1.274	1.31703	0.349365	0.397284	3	50191926	50224037
hAA5550	CISH	Hs.8257	0.902	0.772341	-0.148801	-0.372689	3	50229447	50234719
hAA7548	CACNA2D2	Hs.127436	1.592	0.706595	0.67084	-0.501044	3	50337587	50478382
hAC0850	RASSF1	Hs.26931	1.293	4.61893	0.370722	2.20756	3	50500343	50511396
hAA0892	HYAL1	Hs.75619	1.802	0.423836	0.849599	-1.23842	3	50537612	50544781
hAA0372	SEMA3B	Hs.82222	1.405	0.666648	0.49057	-0.585003	3	50543510	50571942
hAA1918	FUS2	Hs.22919	1.643	1.32949	0.716332	0.410878	3	50543510	50544781
hAA0384	RBM5	Hs.201675	1.089	0.931176	0.123004	-0.102874	3	50722221	50752250
hAC0308	-	Hs.173993	1.003	1.56743	0.00432161	0.648403	3	50763926	50901274
hAA5040	MST1R	Hs.2942	1.51	3.99999	0.594549	2	3	50937725	50954229
hAA1478	MST1R	Hs.2942	1.955	1.51736	0.967169	0.601561	3	50937725	50954229
hAC7850	PRKCD	Hs.155342	1.562	1.47428	0.643394	0.560006	3	51474666	51488770
hAB0216	PRKCD	Hs.155342	1.62	1.41493	0.695994	0.500732	3	51474666	51488770
hAA8194	PRKCD	Hs.155342	1.837	1.25538	0.877352	0.328125	3	51474666	51488770
hAB7943	FLJ12934	Hs.124219	1.278	1.91518	0.353888	0.937483	3	52191622	52206657
hAB0651	HSPC030	Hs.180145	1.777	2.94652	0.829444	1.55901	3	52209755	52216518
hAA2450	ITIH3	Hs.76716	1.575	1.59767	0.655352	0.675969	3	52564983	52578987
hAB8443	HSPC033	Hs.11125	1.199	2.72739	0.261832	1.44752	3	52665614	52667670
hAA1796	FLJ12442	Hs.84753	1.27	3.63512	0.344828	1.862	3	52838720	52850897
hAA5889	I-1	Hs.26285	1.342	1.81959	0.424385	0.863612	3	52882216	52920166
hAA0526	BAP1	Hs.106674	1.588	2.29811	0.667211	1.20045	3	52965291	52974276
hAD1442	PRO2730	Hs.194110		1.18063		0.239558	3	53114859	53120041
hAA1312	ALAS1	Hs.78712	1.152	3.622	0.204141	1.85679	3	53160972	53177103
hAD1888	DKFZP564O243	Hs.92700	1.077	1.12119	0.107018	0.165037	3	53455052	53461184
hAA6735	WNT5A	Hs.152213	1.051	0.943286	0.0717627	-0.084233	3	55981897	55992845
hAA0008	WNT5A	Hs.152213	1.52	0.92869	0.604071	-0.10673	3	55981897	55992845
hAD1338	RPP14	Hs.155150	1.429	0.806443	0.515006	-0.310355	3	57156735	57168836
hAA2063	FLNB	Hs.81008		0.910525		-0.13523	3	57293433	57304939
hAB7672	ARHGEF3	Hs.25951	1.019	0.87545	0.0271541	-0.191903	3	58330567	58405562
hAD3406	TU3A	Hs.8022	1.435	1.14867	0.521051	0.199962	3	59243650	59256964
hAA1124	FHIT	Hs.77252	1.046	1.20648	0.0648829	0.270804	3	60516243	61301982
hAE0072	PTPRG	Hs.89627		0.656422		-0.607304	3	62549313	63240788
hAC5542	LIG1	Hs.4193	1.453	3.83644	0.539035	1.93977	3	65607153	65866461
hAC0258	KIAA1842	Hs.116665	1.365	0.533814	0.448901	-0.905591	3	66368371	66376384
hAC8101	MITF	Hs.166017	1.278	3.76968	0.353888	1.91444	3	69120592	69390871
hAB6880	MITF	Hs.166017	1.603	0.604701	0.680774	-0.725706	3	69120592	69390871
hAD1931	BAIAP1	Hs.169441	1.398	0.507942	0.483364	-0.977263	3	71048470	71292075
hAA6316	CNTN3	Hs.35089		2.9401		1.55586	3	76438770	76551014
hAA8367	DOC1	Hs.15432	1.533	1.67195	0.616358	0.741528	3	102939796	102942090
hAA2453	TFG	Hs.250897	1.608	1.14896	0.685267	0.200332	3	104262277	104301797
hAA6988	NESHBP	Hs.58419		1.22626		0.294261	3	104302168	104399382
hAB7381	RPL24	Hs.184582	1.423	1.62702	0.508936	0.702228	3	104793214	104798837
hAD1763	ZNF-U69274	Hs.301956	1.325	0.889275	0.405992	-0.169298	3	104802856	104830482
hAB5487	FLJ20432	Hs.57898	1.15	0.947139	0.201634	-0.0783522	3	104996464	104997672
hAB7139	CBLB	Hs.3144		0.749459		-0.416078	3	109340036	109837677
hAA1334	ALCAM	Hs.10247	1.289	2.7413	0.366252	1.45486	3	109921475	109976638
hAD5119	KIAA0675	Hs.165662	1.259	0.363963	0.332278	-1.45814	3	112714566	112818876
hAA2794	ATP6A1	Hs.281866	1.584	1.06102	0.663572	0.0854571	3	118218171	118399540
hAA8855	COX17	Hs.16297		5.31329		2.4096	3	122799488	122807359
hAB9622	NDUFB4	Hs.227750	1.017	1.34957	0.0243197	0.432501	3	123791492	123797511
hAB1368	FLJ14784	Hs.11360		0.700803		-0.51292	3	126690350	126775463
hAA1750	PDIR	Hs.76901	1.139	1.22878	0.187768	0.297232	3	128169893	128264838
hAA1461	RYK	Hs.79350	1.56	0.533068	0.641546	-0.907608	3	129228462	129296094
hAA0304	ITGB5	Hs.149846		0.920789		-0.119058	3	130180512	130304791
hAE0189	TRAD	Hs.162189	1.619	0.715016	0.695103	-0.483953	3	130346924	131449748
hAB9339	-	Hs.331148	1.612		0.688852		3	132711194	132747664
hAC5558	SEC61A1	Hs.306079	1.665	1.10719	0.735522	0.146902	3	133377947	133397261
hAA8141	RPN1	Hs.2280	1.375	2.16462	0.459432	1.11411	3	133854451	133884840
hAA9100	ZNF9	Hs.2110	1.276	2.96485	0.351628	1.56796	3	134813721	134822814
hAA5696	KIAA0620	Hs.301685	1.944	0.688086	0.959028	-0.53934	3	135158724	135210297
hAA0076	TRH	Hs.182231	1.431	0.382087	0.517024	-1.38803	3	135563880	135567097
hAA2970	ATP2C1	Hs.106778	1.13	0.746167	0.176323	-0.42243	3	136109686	136218658
hAA6760	HT001	Hs.279040		0.753917		-0.407523	3	136229383	136240814
hAC2748	KIAA0678	Hs.12707	1.297	0.590485	0.375178	-0.760028	3	138359620	138407717
hAD5458	VSHK1	Hs.310512	1.526	1.00109	0.609755	0.00157375	3	138469083	138470132
hAA0533	TOPBP1	Hs.91417	1.216	2.25497	0.282143	1.17311	3	139851669	139914974
hAA7555	PPP2R3	Hs.28219	1.158	0.662823	0.211635	-0.593304	3	141769895	142109787
hAB6175	PPP2R3	Hs.28219	1.355	0.709309	0.438293	-0.495514	3	141769895	142109787
hAA0158	PPP2R3	Hs.28219	1.466	0.767132	0.551885	-0.382454	3	141769895	142109787
hAD1987	PPP2R3	Hs.28219		0.341092		-1.55177	3	141769895	142109787
hAD1347	MRAS	Hs.349227	1.26	0.718685	0.333424	-0.476569	3	143881995	143935903
hAC1108	FLJ10582	Hs.173438		1.04881		0.0687525	3	144100103	144112066
hAC1271	PIK3CB	Hs.239818	1.334	0.984791	0.415759	-0.0221102	3	144153343	144415921
hAB7126	RBP1	Hs.101850		0.832984		-0.263639	3	145140584	145162796
hAA6306	FLJ12894	Hs.315111		0.612275		-0.707749	3	147194575	147382094
hAB1479	TFDP2	Hs.19131	1.518	0.492665	0.602172	-1.02132	3	149040223	149093609
hAA2025	TFDP2	Hs.19131		0.878704		-0.186552	3	149040223	149093609
chAA6160	PLOD2	Hs.41270	1.303	0.148489	0.381837	-2.75157	3	152853707	152945256
hAA0061	AGTR1	Hs.89472	1.264	1.22603	0.337996	0.293995	3	155418030	155419106
hAE0051	AGTR1	Hs.89472		0.421918		-1.24497	3	155418030	155419106
hAA0632	GYG	Hs.174071	1.25	2.71881	0.321928	1.44298	3	155669722	155705766
hAA0825	SMARCA3	Hs.3068	1.271	0.658328	0.345964	-0.603122	3	155708261	155764664
hAA1395	TM4SF1	Hs.351316	1.605	2.34235	0.682573	1.22796	3	156142057	156144115
hAA5179	CDA02	Hs.332404		0.406299		-1.29939	3	157278750	157311797
hAA9254	CDA02	Hs.332404		0.64747		-0.627116	3	157278750	157311797
hAA6414	MBNL	Hs.28578	1.282	0.139443	0.358396	-2.84225	3	157548698	157855528
hAA2685	MLF1	Hs.85195		2.00683		1.00492	3	161409992	161426586
hAD1353	IL12A	Hs.673	1.218	0.785092	0.284514	-0.349066	3	162810518	162817277
hAB3343	SHOX2	Hs.55967	1.624	1.26309	0.699552	0.336955	3	164393943	164398954
hAB7206	SHOX2	Hs.55967		0.634822		-0.655575	3	164393943	164398954
hAB8419	DKFZP434J214	Hs.12813		0.495634		-1.01265	3	167536322	167549054
hAB9842	LOC57018	Hs.4859		0.238108		-2.07031	3	167855489	167867839
hAC5800	EIF5A2	Hs.104660	1.4	1.11877	0.485427	0.161915	3	174903342	174918737
hAA0093	SLC2A2	Hs.167584	1.333	0.441096	0.414677	-1.18084	3	175009087	175025625
hAC7633	SLC2A2	Hs.167584	1.423	0.352793	0.508936	-1.5031	3	175009087	175025625
hAA2428	TNFSF10	Hs.83429	1.073	2.40402	0.10165	1.26545	3	176527355	176545147
hAC7261	TNFSF10	Hs.83429	1.492	1.41733	0.577248	0.503172	3	176527355	176545147
hAD4238	FLJ10461	Hs.122579		0.502168		-0.993758	3	176770930	176837966
hAD9964	EVI1	Hs.287359	1.385	1.07984	0.469886	0.110824	3	178986507	179047883
hAA1740	TLOC1	Hs.8146	1.483	0.156542	0.568519	-2.67537	3	179792605	179820737
hAA0164	PRKCI	Hs.1904	1.027	0.852643	0.0384362	-0.229987	3	180014891	180148101
hAB6899	SKIL	Hs.38783	1.312	0.640811	0.391768	-0.642028	3	180207972	180237055
hAA0215	PIK3CA	Hs.85701		0.598814		-0.73982	3	185368226	185403044
hAB5126	BAF53A	Hs.274350		1.67717		0.746026	3	185567914	185593823
hAA0434	ABCC5	Hs.108660	1.458	0.949754	0.543991	-0.0743745	3	189134159	189232785
hAC1229	MCCC1	Hs.47649	1.524	2.0587	0.607863	1.04173	3	189372093	189462905
chAC8112	EIF2B5	Hs.2437		0.945101		-0.08146	3	190447803	190533958
hAA7169	DVL3	Hs.174044	1.506	1.21244	0.590722	0.277913	3	190451549	190466217
hAA7534	DVL3	Hs.174044	1.631	0.651326	0.705757	-0.618548	3	190451549	190466217
hAB7128	DVL3	Hs.174044		0.373836		-1.41952	3	190451549	190466217
hAD1681	POLR2H	Hs.3128	1.371	2.65392	0.455229	1.40813	3	190501093	190506262
hAA8088	THPO	Hs.1166	1.319	0.605904	0.399445	-0.72284	3	190509700	190515831
hAA2206	EPHB3	Hs.2913	1.371	1.0515	0.455229	0.0724519	3	190677694	190688786
hAC5264	KIAA0804	Hs.7316	1.376	0.989638	0.46048	-0.0150268	3	190905735	191143868
hAB0577	MAGEF1	Hs.306123	1.216	3.01902	0.282143	1.59408	3	190962722	190963642
hAE0096	MAP3K13	Hs.21291	1.547	1.03791	0.629473	0.0536851	3	191523620	191578126
hAC2965	IMP-2	Hs.30299		0.892607		-0.163903	3	191661653	191880230
hAA2262	ETV5	Hs.43697	1.323	1.54507	0.403813	0.627672	3	192101590	192184243
hAA2956	EIF4A2	Hs.173912	1.141	0.716966	0.190299	-0.480024	3	192722719	192729033
hAA0132	EIF4A2	Hs.173912	1.576	0.959693	0.656268	-0.0593549	3	192722719	192729033
hAA9345	RFC4	Hs.35120		2.52646		1.33712	3	192729040	192745607
hAA1428	SIAT1	Hs.2554	1.54	0.192004	0.62293	-2.38079	3	193107868	193146100
hAC9324	MASP1	Hs.356082	1.428	0.369686	0.513996	-1.43563	3	193288624	193362165
hAB8643	IFRG28	Hs.43388	1.6	0.849224	0.678072	-0.235782	3	193438850	193442054
hAC7687	BCL6	Hs.155024	1.25	1.14351	0.321928	0.193468	3	193859155	193874238
hAA1286	BCL6	Hs.155024	1.353	1.00274	0.436162	0.0039471	3	193859155	193874238
hAB5920	TP63	Hs.137569	1.229	0.484659	0.297485	-1.04496	3	196502302	196609901
chAA7849	CLDN1	Hs.7327	1.379	0.813093	0.463622	-0.298509	3	196739275	196755997
hAD2009	IL1RAP	Hs.173880	1.375	0.361418	0.459432	-1.46826	3	196997861	197079784
hAC8023	IL1RAP	Hs.173880	1.399	0.42278	0.484396	-1.24202	3	196997861	197079784
hAA2697	IL1RAP	Hs.173880		0.78001		-0.358436	3	196997861	197079784
hAA6850	IL1RAP	Hs.173880		0.61093		-0.71092	3	196997861	197079784
hAB5003	IL1RAP	Hs.173880		0.423068		-1.24104	3	196997861	197079784
hAC9247	FGF12	Hs.343809	0.484	0.271307	-1.04692	-1.882	3	198344961	198609336
hAA8514	FGF12	Hs.343809	1.325	0.507658	0.405992	-0.978071	3	198344961	198609336
hAA1379	TFRC	Hs.77356	1.25	1.30367	0.321928	0.38258	3	201140436	201173037
hAA0590	CENTB2	Hs.24340	1.134	0.448104	0.181421	-1.1581	3	203751008	203822374
hAA1295	APOD	Hs.75736	0.994	0.41831	-0.00868224	-1.25736	3	203922294	203937489
hAA3178	PPP1R2	Hs.267819	1.106	0.147994	0.145351	-2.75639	3	204079953	204108785
hAA0207	PPP1R2	Hs.267819	1.263	0.276599	0.336855	-1.85413	3	204079953	204108785
hAB3560	KIAA0226	Hs.141296	1.58	0.773339	0.659925	-0.370826	3	204256097	204495519
hAC0136	DKFZp761B1514	Hs.177537	1.261	0.470291	0.334568	-1.08837	3	204273453	204307408
hAA0238	FLJ22269	Hs.334789	1.6	1.15925	0.678072	0.213194	4	445744	453186
hAA8733	GAK	Hs.153227	1.325	2.63504	0.405992	1.39782	4	1014762	1095463
hAA1131	FGFR3	Hs.1420	1.617	1.99575	0.69332	0.996929	4	1803091	1818066
hAC0862	MAD4	Hs.102402	1.192	0.973183	0.253384	-0.0392176	4	2261400	2273911
hAB1588	MAD4	Hs.102402	1.569	0.888106	0.649845	-0.171196	4	2261400	2273911
hAA0722	ADD1	Hs.183706	1.282	0.878655	0.358396	-0.18663	4	2918472	2972635
hAA1634	HD	Hs.79391	1.173	1.8952	0.230203	0.922353	4	3123697	3292786
hAA1591	LRPAP1	Hs.75140	1.075	2.35638	0.104337	1.23657	4	3680314	3699916
hAE0145	HGFAC	Hs.104	1.892	1.11623	0.919912	0.158636	4	3762810	3770290
hAB6253	C17	Hs.13872	1.113	0.260493	0.154454	-1.94068	4	5482924	5487805
hAB2396	HSA250839	Hs.58241	1.484	0.276554	0.569491	-1.85437	4	5608238	5969296
hAD9027	-	Hs.6983	0.934	0.735644	-0.0985055	-0.44292	4	6208802	6209167
hAA0380	AFAP	Hs.80306		2.22833		1.15597	4	7889255	7984573
hAB4176	HS3ST1	Hs.40968	1.916	1.77863	0.938098	0.83077	4	10412415	10413335
hAD9970	BAPX1	Hs.105941	1.582	0.574395	0.66175	-0.799885	4	12967310	12970894
hAA8003	BST1	Hs.169998	1.398	0.909731	0.483364	-0.136488	4	15098770	15197767
hAA3062	FBXL5	Hs.5548	1.359	0.0693832	0.442545	-3.84927	4	15128067	15147656
hAB6847	HBP17	Hs.1690	1.276	1.89872	0.351628	0.925027	4	15401174	15403943
hAA2693	LDB2	Hs.4980	1.57	1.18574	0.650765	0.245783	4	15967154	16364040
hAD5142	KIAA1276	Hs.182585		0.526226		-0.926244	4	17385799	17534749
hAB6390	SLC2A9	Hs.95497	1.517	0.908924	0.601221	-0.137768	4	18593353	18788602
hAA7455	PPARGC1	Hs.198468	1.357	0.621191	0.440421	-0.686891	4	24740463	24838518
hAB6960	SOD3	Hs.2420	1.673	0.823571	0.742437	-0.280034	4	25742230	25748639
hAA7518	SOD3	Hs.2420	1.694	1.15944	0.760434	0.213434	4	25742230	25748639
hAB5007	PCDH7	Hs.34073		0.364926		-1.45432	4	31600481	32025536
hAA1044	ARHH	Hs.109918		0.687463		-0.540645	4	38322165	38369348
hAA8402	UCHL1	Hs.76118	1.177	0.803834	0.235114	-0.315031	4	39905757	39917257
hAD1257	ATP8A1	Hs.144931	1.564	0.426433	0.645241	-1.22961	4	46449863	46694113
hAD8515	FLJ10525	Hs.31082	1.226	1.36607	0.293959	0.450032	4	47154607	47175259
hAB8940	KIAA0826	Hs.169600		0.946534		-0.0792731	4	49297061	49344550
hAB7155	TEC	Hs.89656		0.2991		-1.7413	4	49572075	49706116
hAE0318	TXK	Hs.29877	1.391	0.261836	0.476122	-1.93327	4	49707643	49775154
hAA1949	SGCB	Hs.77501	1.443	0.904968	0.529071	-0.144062	4	50534637	50544978
hAC8956	SGCB	Hs.77501		0.526023		-0.926803	4	50534637	50544978
hAC4975	DKFZP586K0717	Hs.334812	1.604	1.88924	0.681674	0.917809	4	51866246	51948171
hAA4788	LNX	Hs.66295		0.260072		-1.94302	4	51947851	52062552
hAA5074	PDGFRA	Hs.74615	1.007		0.0100637		4	52735170	52926316
hAA0019	KIT	Hs.81665	1	0.535025	0	-0.902323	4	53289042	53371736
hAA5016	KIT	Hs.81665		0.452085		-1.14533	4	53289042	53371736
hAA0289	KDR	Hs.12337		0.435949		-1.19777	4	56706891	56754004
hAA8249	ADE2H1	Hs.117950	1.205	3.54128	0.269033	1.82427	4	57996135	58014008
hAC0497	SMAP31	Hs.13775	0.948	0.316775	-0.077041	-1.65847	4	58212465	58220771
hAA0727	REST	Hs.227630	0.81	1.25431	-0.304006	0.326897	4	58474612	58498909
hAD9137	-	Hs.121128	0.838	0.968321	-0.254978	-0.046443	4	69647602	69754975
hAA1176	DCK	Hs.709		0.135277		-2.88601	4	73233112	73270333
hAA8277	IL8	Hs.624	1.456	2.14188	0.54201	1.09888	4	75979626	75981000
hAD1856	SCYB6	Hs.164021	0.717	0.410354	-0.479955	-1.28506	4	76075663	76077727
hAA8990	GRO1	Hs.789	0.616	0.743773	-0.698998	-0.427066	4	76108359	76110203
hAA7286	GRO1	Hs.789	0.855	0.643612	-0.226004	-0.635737	4	76108359	76110203
hAA2310	PPBP	Hs.2164		0.646448		-0.629393	4	76226019	76227134
hAE0262	SCYB5	Hs.89714	1.4	0.823973	0.485427	-0.279332	4	76235548	76237647
hAC8078	GRO3	Hs.89690		0.354861		-1.49467	4	76277059	76277578
hAB6884	EREG	Hs.115263	1.112	0.617099	0.153157	-0.696427	4	76604110	76627727
hAB6728	AREG	Hs.270833	0.982	0.523499	-0.0262051	-0.93374	4	76684103	76693977
hAB8541	CCNI	Hs.79933	1.391	1.00301	0.476122	0.00433459	4	77266106	77294070
hAA0901	CCNG2	Hs.79069		0.393167		-1.34679	4	77375472	77384891
hAA7759	MRPL1	Hs.283693		2.16766		1.11614	4	78080626	78173121
hAE0310	ANXA3	Hs.1378	1.096	0.809697	0.132248	-0.304545	4	79079776	79173692
hAE0268	SCYB11	Hs.103982	1.239	1.00139	0.309176	0.00200928	4	79730521	79732922
hAA2205	MIG	Hs.77367	0.845	2.47053	-0.242977	1.30482	4	79759299	79765317
hAD9980	CDKL2	Hs.158512	1.076	2.31785	0.105678	1.21279	4	80172294	80214797
hAB4520	FGF5	Hs.37055	1.366	0.440594	0.449957	-1.18248	4	82597693	82621554
hAB1213	FLJ21032	Hs.247474	1.065	1.31184	0.0908534	0.391592	4	85311006	85449410
hAA0766	MAPK10	Hs.151051	1.137	1.18716	0.185232	0.247514	4	88662361	89084412
hAC2642	NUDT9	Hs.301789	0.823	0.917344	-0.281036	-0.124465	4	90314971	90351596
hAA2157	SPARCL1	Hs.75445		0.569713		-0.811692	4	90366586	90422481
hAB7103	SPP1	Hs.313	0.794	0.251574	-0.332789	-1.99094	4	90868932	90876627
hAA1547	NFKB1	Hs.83428	1.273	0.988755	0.348232	-0.0163149	4	99096123	99187532
hAA8159	PPP3CA	Hs.272458	0.96	0.787644	-0.0588937	-0.344384	4	101012847	101185543
hAC3129	PPP3CA	Hs.272458	1.615	1.046	0.691534	0.0648883	4	101012847	101185543
hAA6302	PPP3CA	Hs.272458		0.554752		-0.850084	4	101012847	101185543
hAB9605	ADH1B	Hs.4	1.244	0	0.314986		4	103235594	103251884
hAE0874	-	Hs.73843	2.184	1.55442	1.12697	0.636372	4	103266008	103280626
hAE0291	BMPR1B	Hs.87223	1.027	0.690654	0.0384362	-0.533964	4	104252771	104303016
hAA9324	SID6-306	Hs.5123		0.533294		-0.906996	4	108783175	108888134
hAA0645	SCYE1	Hs.333513	1.321	1.35706	0.40163	0.440483	4	109730614	109762490
hAE0540	PAPSS1	Hs.3833	1.138	2.64171	0.186501	1.40147	4	111027568	111133483
hAB9224	DC2	Hs.103180	1.341	1.77584	0.423309	0.8285	4	112063911	112081129
hAA8529	CASP6	Hs.3280	1.157	1.397	0.210389	0.482332	4	113665062	113679906
hAB5522	PLA2G12	Hs.25206		0.827869		-0.272525	4	113689967	113706497
hAB3930	MGC5487	Hs.211556	1.056	0.893182	0.0786098	-0.162974	4	114949526	114959783
hAB5235	APG-1	Hs.71992	1.223	0.453077	0.290424	-1.14217	4	122214363	122265236
hAA7676	FGF2	Hs.284244	0.96	0.670391	-0.0588937	-0.576925	4	124917154	124988681
hAA2246	FGF2	Hs.284244	1.654	1.22713	0.725959	0.295288	4	124917154	124988681
hAB7101	SPRY1	Hs.88044		0.605193		-0.724532	4	125490579	125494824
hAA2477	CS-1	Hs.42346	1.271	0.555839	0.345964	-0.847261	4	130531867	130583783
hAA9505	-	Hs.173705	1.359	0.537187	0.442545	-0.896503	4	130693055	130696578
hAA1726	MAD2L1	Hs.79078	1.221	4.03318	0.288063	2.01192	4	131016782	131024169
hAA9147	ANXA5	Hs.300711	1.126	0.793529	0.171207	-0.333645	4	132358427	132387455
hAA2044	CCNA2	Hs.85137	1.089	2.93417	0.123004	1.55295	4	132507818	132514185
hAA2304	CCNA2	Hs.85137	1.524	6.52462	0.607863	2.70589	4	132507818	132514185
hAD5325	OSAP	Hs.154140	1.355	0.443159	0.438293	-1.1741	4	144307451	144321156
hAA0785	GAB1	Hs.239706	1.458	0.566755	0.543991	-0.819203	4	146030991	146164778
hAB0925	SMARCA5	Hs.9456		0.646279		-0.629772	4	146207727	146435025
hAB5450	SMARCA5	Hs.9456		0.221825		-2.17251	4	146207727	146435025
hAA8280	IL15	Hs.168132	0.949	0.917604	-0.07552	-0.124056	4	148457066	148471073
hAB7013	MADH1	Hs.79067		0.582547		-0.779555	4	152665192	152741494
hAA0711	LRBA	Hs.62354	1.071	0.566336	0.0989585	-0.82027	4	156141676	156891271
hAB5226	SFRP2	Hs.31386	1.177	1.3795	0.235114	0.464146	4	159640430	159648912
hAA2463	FGG	Hs.75431	2.114	0.709425	1.07998	-0.495277	4	160464423	160472491
hAA4797	CTSO	Hs.75262	2.313	0.265633	1.20977	-1.9125	4	161824071	161852547
chAB0336	PPID	Hs.143482		0.659273		-0.601052	4	162824293	162838545
hAC3101	AD036	Hs.21941	1.212	0.34127	0.27739	-1.55102	4	166105018	166151813
hAC8303	GK	Hs.1466	1.123	1.47684	0.167358	0.562517	4	172099388	172101046
hAC8945	ANXA10	Hs.188401	1.267		0.341417		4	174059796	174154961
hAB0668	FBXO8	Hs.76917		2.58923		1.37253	4	180243083	180290092
hAA0338	VEGFC	Hs.79141	1.245	1.00005	0.316146	7.54416e-05	4	182671371	182780575
hAA5369	IRF2	Hs.83795	1.315	0.857979	0.395063	-0.220987	4	189364988	189451776
hAA0296	IRF2	Hs.83795	1.384	0.696248	0.468844	-0.522328	4	189364988	189451776
hAA0654	CASP3	Hs.74552	0.806	1.30191	-0.311148	0.380629	4	189604924	189626682
hAA2276	DCTD	Hs.76894	1.403	1.91602	0.488515	0.938109	4	189663933	189689396
hAB4759	DCTD	Hs.76894	1.601	2.01362	0.678973	1.00979	4	189663933	189689396
hAA5307	DCTD	Hs.76894		2.36294		1.24058	4	189663933	189689396
hAA6394	FLJ23468	Hs.38178		2.65569		1.40909	4	190587904	190602755
hAE0143	-	Hs.107153	1.645	0.576325	0.718088	-0.795046	4	190977705	190983691
hAA2158	FAT	Hs.166994	1.357	1.05572	0.440421	0.0782331	4	191377674	191498936
hAC1066	ALP	Hs.135281	1.185	1.35661	0.244887	0.440003	4	192000036	192047423
hAB0897	ARGBP2	Hs.350266	1.823	2.02814	0.866315	1.02016	4	192099240	192324283
hAA2210	DAP	Hs.75189	1.284	0.85319	0.360645	-0.229061	5	5332654	5471132
hAC4591	POLS	Hs.225951	1.014	0.428907	0.0200577	-1.22126	5	5815322	5857745
hAD1325	POLS	Hs.225951	1.124	0.341855	0.168642	-1.54855	5	5815322	5857745
hAA8101	CCT5	Hs.1600	1.301	4.61682	0.379621	2.2069	5	6145406	6160160
hAD9951	IRX4	Hs.196927	2.582	1.15785	1.36849	0.211454	5	10720372	10726036
hAE0335	TERT	Hs.115256	1.341	1.87557	0.423309	0.907332	5	11456649	11497632
hAE0329	TERT	Hs.115256	1.49	1.07178	0.575312	0.100004	5	11456649	11497632
hAC0607	FBXL7	Hs.76798		0.480796		-1.0565	5	16188859	16510049
hAC0872	CDH18	Hs.57691	1.417	0.714772	0.50284	-0.484444	5	21995658	22243869
hAE0036	CDH10	Hs.92489	1.125	1.16616	0.169925	0.221764	5	25110269	25267970
hAA8719	CDH6	Hs.32963		0.481634		-1.05399	5	32336112	32467553
hAA8317	PC4	Hs.349506	1.037	1.77762	0.0524159	0.829943	5	34328775	34342285
hAA6549	PC4	Hs.349506		1.25855		0.331757	5	34328775	34342285
hAB2846	PC4	Hs.356473		2.1696		1.11743	5	34328775	34342285
hAB5224	AMACR	Hs.128749		0.721056		-0.471816	5	35277487	35298236
hAA6391	FLJ11100	Hs.38114	1.128	1.13204	0.173767	0.178921	5	36751400	36761343
hAB3604	IL7R	Hs.237868	1.096	0.0584512	0.132248	-4.09662	5	37836723	37856516
hAD1114	IL7R	Hs.237868	1.114	0.0515944	0.155749	-4.27664	5	37836723	37856516
hAA8278	IL7R	Hs.237868	1.316	0.491181	0.396159	-1.02567	5	37836723	37856516
hAC6619	-	Hs.342148	1.455	0.903228	0.541019	-0.146838	5	37932876	37971171
hAA1160	SLC1A3	Hs.75379	1.092	0.494277	0.126973	-1.01661	5	38586423	38668102
hAA2891	NUP155	Hs.23255		1.12492		0.169827	5	39271660	39350731
hAA4743	LIFR	Hs.2798	0.828	1.25681	-0.272297	0.329769	5	40439517	40555112
hAC0902	OSMR	Hs.238648	0.883	0.397584	-0.179515	-1.33067	5	40805735	40894001
hAA4087	PRO0823	Hs.34192	0.954	0.127628	-0.0679388	-2.96998	5	41065256	41065459
hAA0747	FYB	Hs.58435	1.099	0.412821	0.136191	-1.27641	5	41066983	41162726
hAC7637	PRKAA1	Hs.9247	1.142	0.955699	0.191563	-0.0653711	5	42701677	42737272
hAA2313	C7	Hs.78065	1.167	1.02641	0.222805	0.0376055	5	42867664	42922025
hAB2153	FBXO4	Hs.49210		0.609267		-0.714853	5	43963821	43979845
hAB6906	GHR	Hs.125180	0.985		-0.0218044		5	45056472	45089491
hAA4752	GHR	Hs.125180	1.445	0.519648	0.531069	-0.944395	5	45056472	45089491
hAC3205	FLJ21657	Hs.26498	1.045	2.07805	0.0635029	1.05523	5	45960951	45996694
hAC9756	PDCD9	Hs.28555	0.507	2.18977	-0.979942	1.13078	5	50370110	50376496
hAB8662	PDCD9	Hs.28555		1.67905		0.747643	5	50370110	50376496
hAA0303	ITGA2	Hs.271986	1.105	0.506429	0.144046	-0.981568	5	54116990	54219923
hAD1580	HSPB3	Hs.41707	1.041	0	0.0579701		5	55593031	55593793
hAA2124	PPAP2A	Hs.41569	1.405	0.781323	0.49057	-0.356009	5	56623071	56733557
hAC8518	IL6ST	Hs.82065	0.627	1.00694	-0.673463	0.00997675	5	57139205	57193131
hAB5578	IL6ST	Hs.82065	0.947	0.498912	-0.0785637	-1.00314	5	57139205	57193131
hAD1579	MAP3K1	Hs.170610	1.197		0.259423		5	58237166	58315480
hAA1203	-	Hs.23960	1.422	2.34394	0.507921	1.22894	5	63238215	63247938
hAA9051	CDK7	Hs.184298	0.985	0.89086	-0.0218044	-0.16673	5	63308479	63351008
hAC8380	CDK7	Hs.184298	1.306		0.385155		5	63308479	63351008
hAB1434	RAD17	Hs.16184	0.945	0	-0.0816138		5	63445025	63489173
hAA8562	GTF2H2	Hs.191356	1.317	1.39467	0.397255	0.479921	5	63634589	63666989
hAC8004	GTF2H2	Hs.191356	1.691	1.15417	0.757877	0.206857	5	63634589	63666989
hAA5013	BIRC1	Hs.79019	1.058	0.170052	0.0813396	-2.55595	5	63689329	63777140
hAA1718	BIRC1	Hs.79019	1.522	0.493977	0.605968	-1.01748	5	63689329	63777140
hAE0078	SMN1	Hs.288986	1.474	2.03176	0.559737	1.02273	5	63750256	64246242
hAB6216	SERF1A	Hs.32567	1.279	1.0376	0.355016	0.0532495	5	63785090	63800418
hAE0358	CDH12	Hs.333997	1.057	0.428118	0.0799754	-1.22392	5	63930671	64155184
hAB6910	ARFD1	Hs.792		0.298797		-1.74276	5	67678622	67713241
hAB5814	PIK3R1	Hs.6241	0.654	0.375967	-0.612637	-1.41132	5	71642318	71714225
hAA1986	PIK3R1	Hs.6241		0.30175		-1.72857	5	71642318	71714225
hAA1793	MRPS27	Hs.122669		0.703349		-0.507687	5	74420382	74521052
hAE0172	CRHBP	Hs.115617	1.403	0.896722	0.488515	-0.157267	5	75764439	75780862
hAA1974	IQGAP2	Hs.78993		0.389884		-1.35888	5	76013344	76259097
hAA2864	RAP1B	Hs.156764	1.024	0.966713	0.0342157	-0.0488403	5	76546334	76551108
hAC9529	RAP1B	Hs.156764	1.19	0.708764	0.250962	-0.496623	5	76546334	76551108
hAA2845	TBCA	Hs.24930	1.224	0.621386	0.291604	-0.686437	5	77357315	77442419
hAB6735	LHFPL2	Hs.79299	1.092	0.773305	0.126973	-0.370891	5	78158702	78179910
hAA1388	THBS4	Hs.75774	1.057	0.561625	0.0799754	-0.83232	5	79689991	79737740
hAA0517	KIAA0305	Hs.83790		0.741237		-0.431994	5	80062522	80133589
hAB0394	ENC1	Hs.104925		0.505212		-0.98504	5	81408295	81421578
hAA1185	XRCC4	Hs.150930		1.10665		0.146195	5	85080030	85379546
hAB7183	CSPG2	Hs.81800		0.152358		-2.71446	5	85497550	85606948
hAA0242	MSH3	Hs.42674	1.679	0.983803	0.747602	-0.0235584	5	86054748	86275974
hAA2302	CCNH	Hs.514	1.059	1.62478	0.0827026	0.700241	5	89748171	89766925
hAD2289	-	Hs.153692	1.217	0.676106	0.283329	-0.564679	5	93001729	93550841
hAA7218	ARTS-1	Hs.247043	1.271	0.817839	0.345964	-0.290112	5	100327008	100371393
hAD1122	ARTS-1	Hs.247043	1.371	0.896823	0.455229	-0.157105	5	100327008	100371393
hAB7299	ARTS-1	Hs.247043		0.503602		-0.989644	5	100327008	100371393
hAC7980	ARTS-1	Hs.247043		0.490436		-1.02786	5	100327008	100371393
hAD7878	LOC64167	Hs.280380	1.231	0.436482	0.299831	-1.19601	5	100447032	100485413
hAB3888	LOC90355	Hs.25925	1.084	1.06946	0.116365	0.0968807	5	103524112	103544032
hAA0196	PAM	Hs.83920		0.808762		-0.306214	5	103773056	103936946
hAC8236	FER	Hs.121558		1.25859		0.331803	5	104545853	104996438
hAA5969	KIAA0438	Hs.279849		0.239088		-2.06438	5	105143522	105191290
hAA0257	MAN2A1	Hs.63368	1.383	0.551416	0.467801	-0.858786	5	105497785	105675034
hAA2221	GLRX	Hs.28988	1.109	0.736824	0.149259	-0.440608	5	107805147	107813853
hAA0940	CHD1	Hs.22670	1.242	0.223082	0.312665	-2.16435	5	112033619	112104410
hAA1327	APC	Hs.75081	1.115	0.237608	0.157044	-2.07334	5	117142229	117233295
hAA7232	APC	Hs.75081	1.145	0.355858	0.195348	-1.49063	5	117142229	117233295
hAC3805	APC	Hs.75081	1.23	0.81234	0.298658	-0.299844	5	117142229	117233295
hAC8712	PGGT1B	Hs.766	1.174	0.665778	0.231432	-0.586888	5	120007414	120057868
hAA1760	AP3S1	Hs.80917	1.107	0.557126	0.146655	-0.843925	5	120646018	120718147
hAA2188	HSD17B4	Hs.75441		0.64434		-0.634106	5	123957689	124047178
chAA7279	PPIC	Hs.110364	1.193	1.04033	0.254594	0.0570372	5	128327449	128340551
hAB5581	SNCAIP	Hs.24948		0.916597		-0.125641	5	130362771	130496776
hAA3796	TGFBI	Hs.118787	1.468	0.436895	0.553852	-1.19464	5	136297120	136331936
hAA3069	LOC56990	Hs.5985	1.172	0.274546	0.228973	-1.86488	5	137834675	137869850
hAC8214	CSF2	Hs.1349	1.568	1.60211	0.648926	0.679972	5	138548996	138551344
hAA1621	IRF1	Hs.80645	1.105	1.71836	0.144046	0.78103	5	138958259	138965927
hAA0749	RAD50	Hs.41587	0.818	1.09472	-0.289827	0.130557	5	139032083	139118907
hAD1976	RAD50	Hs.41587	1.054	0.726108	0.0758749	-0.461745	5	139032083	139118907
hAC8291	IL13	Hs.845	1.421	2.38985	0.506907	1.25692	5	139133318	139136255
hAA8714	QP-C	Hs.3709		4.7095		2.23557	5	139342014	139342832
hAB7507	-	Hs.337588	1.542	0.629883	0.624803	-0.666844	5	139347467	139349840
hAA7917	-	Hs.337588	1.605	0.615088	0.682573	-0.701135	5	139347467	139349840
hAB2284	FLJ20094	Hs.29700	1.122	1.27749	0.166073	0.353313	5	139472134	139482071
hAB7303	HTGN29	Hs.283437	0.716	0.838592	-0.481969	-0.253959	5	139523247	139536524
hAC3900	HTGN29	Hs.283437	1.346	0.615209	0.428678	-0.700852	5	139523247	139536524
hAA8062	VDAC1	Hs.149155	1.282	3.48188	0.358396	1.79987	5	139539653	139572482
hAA0047	TCF7	Hs.169294	1.548	0.719046	0.630405	-0.475844	5	139683365	139713557
hAC8717	TCEB1L	Hs.171626	1.181		0.240009		5	139724618	139744686
hAB0262	TCEB1L	Hs.171626	1.428	1.09785	0.513996	0.134682	5	139724618	139744686
hAA1486	PPP2CA	Hs.91773	1.526	2.35289	0.609755	1.23443	5	139764473	139793827
hAE0087	CDKL3	Hs.118508		0.393453		-1.34574	5	139875820	139934342
hAA1368	UBE2B	Hs.811	1.013	0.679875	0.0186342	-0.556658	5	139938998	139959811
hAC2869	HSPA4	Hs.90093		2.93595		1.55383	5	141053707	141106203
hAA7686	SCYB14	Hs.24395	1.161	0.679902	0.215368	-0.556601	5	141340249	141344456
hAE0302	PITX1	Hs.84136	1.349	5.77583	0.43189	2.53003	5	141668468	141674677
hAA2142	SMAP	Hs.5464	1.046	1.00977	0.0648829	0.0140299	5	143266637	143305508
hAE0325	RAB6KIFL	Hs.73625	1.557	1.51573	0.638769	0.600014	5	143306035	143314601
hAC8328	CDC23	Hs.153546	0.938	0.477993	-0.0923402	-1.06494	5	143314514	143340161
hAC0044	CDC23	Hs.153546	1.073	0.924686	0.10165	-0.112964	5	143314514	143340161
hAC3758	CDC23	Hs.153546	1.231	1.16354	0.299831	0.218517	5	143314514	143340161
hAA9081	CDC25C	Hs.656	1.127	0.462625	0.172488	-1.11208	5	143414773	143461330
hAA2260	EGR1	Hs.326035		1.64575		0.718745	5	143594998	143598820
hAA2381	EPHA1	Hs.89839	1.488	0.975834	0.573375	-0.0352929	5	143684468	143704433
hAA9086	CTNNA1	Hs.178452		0.273169		-1.87213	5	143872229	144025330
hAB3517	PAIP2	Hs.108548		1.57796		0.658056	5	144473927	144479866
hAD1776	PCDHA12	Hs.197873	1.016	0.93527	0.0229004	-0.0965455	5	144833408	144997256
hAB5184	PCDHA10	Hs.247735	1.069	0.696409	0.0962619	-0.521993	5	144833408	144843492
hAA0506	PCDHA9	Hs.98938	1.301	1.0137	0.379621	0.0196352	5	144833408	144835933
hAB1605	PCDHA10	Hs.247735	1.346	1.60702	0.428678	0.68439	5	144833408	144843492
hAE0130	PCDHAC1	Hs.269467	1.433	0.898232	0.519039	-0.15484	5	144911629	144997256
hAB0421	PCDHB2	Hs.266470	1.23	1.24844	0.298658	0.320125	5	145079702	145082095
hAD9921	PCDHB10	Hs.232500	1.099	1.78842	0.136191	0.838689	5	145177453	145179852
hAC8736	PCDHGA8	Hs.149323	1.319	0.514116	0.399445	-0.959834	5	145376810	145497873
hAE0003	PCDHGA12	Hs.277422	1.631	2.13074	0.705757	1.09135	5	145415654	145497873
hAA2418	HDAC3	Hs.356442	1.169	1.78248	0.225275	0.83389	5	145605770	145621684
hAB9122	SRA1	Hs.32587		1.47625		0.561939	5	146247757	146255899
hAB3287	ORF1-FL49	Hs.323512		1.94231		0.95777	5	146562517	146631155
hAA1048	PURA	Hs.29117	1.55	0.663904	0.632268	-0.590953	5	146694321	146695286
hAA3295	HSPC195	Hs.15093		0.401971		-1.31484	5	147126172	147128812
hAC2704	PCDH1	Hs.79769	0.95	1.88771	-0.0740006	0.916637	5	147302475	147317835
hAE0313	PCDH12	Hs.115897	1.671	0.793424	0.740712	-0.333835	5	147391437	147405534
hAA2639	RNF14	Hs.215857	1.288	1.23861	0.365133	0.308727	5	147415584	147435657
hAA8632	UBE2D2	Hs.108332	1.432	1.00887	0.518031	0.0127421	5	147563225	147630317
hAC3590	UBE2D3	Hs.118797		0.809651		-0.304628	5	147563225	147630317
hAA7078	KIAA1311	Hs.61441		0.586587		-0.769584	5	150095607	150154907
hAB7175	TAF2S	Hs.13063	0.58	0.418352	-0.785875	-1.25721	5	150313097	150376414
hAB6821	SPINK1	Hs.181286	1.221	0.438766	0.288063	-1.18848	5	151689827	151696881
hAB3632	IL17B	Hs.110040	1.092	0.659214	0.126973	-0.60118	5	153186058	153191045
hAA0179	PDGFRB	Hs.76144	1.538	1.05258	0.621056	0.0739312	5	153641965	153683872
hAA5008	CSF1R	Hs.174142	1.599	0.651542	0.67717	-0.618071	5	153684340	153744416
hAA9061	CSF1R	Hs.174142		0.678504		-0.559571	5	153684340	153744416
hAA1133	FGF1	Hs.75297	0.914	0.832954	-0.129734	-0.263692	5	154466073	154558579
hAB7292	TCOF1	Hs.301266	1.286	3.74791	0.362891	1.90608	5	155318766	155349570
hAE0098	CD74	Hs.84298	1.398	20.7229	0.483364	4.37315	5	155352560	155363681
hAA2986	RPS14	Hs.244621		1.63373		0.708172	5	155395154	155400617
hAA8707	KIAA1029	Hs.5307	1.478	1.89178	0.563646	0.919745	5	155591611	155610127
hAB0113	DCTN4	Hs.180952		0.959882		-0.0590707	5	155659667	155709940
hAB9121	NID67	Hs.29444	1.265		0.339137		5	155746360	155746539
hAB6740	ANXA6	Hs.118796		0.999221		-0.00112493	5	156052007	156108729
hAB0213	FAT2	Hs.158159	1.174	1.47219	0.231432	0.55796	5	156455018	156519869
hAE0032	SPARC	Hs.111779	1.222	0.500149	0.289244	-0.999571	5	156613362	156637837
hAB7287	CRSP9	Hs.279902	1.22	1.45818	0.286881	0.544165	5	161640597	161645033
hAA0891	PIR121	Hs.258503	1.165	0.696441	0.22033	-0.521927	5	161768303	161895395
hAA0332	HMMR	Hs.72550		1.37218		0.456465	5	164879285	164910559
hAC0095	CNOT8	Hs.26703	1.593	1.31551	0.671746	0.395621	5	170029553	170048093
hAC2349	DKFZP586M1824	Hs.25882	1.17	1.45618	0.226509	0.542194	5	170059514	170119949
hAC2111	MRPL22	Hs.41007	1.086	3.63356	0.119024	1.86138	5	170122902	170148772
hAA9237	PTTG1	Hs.252587	1.135	5.42991	0.182692	2.44093	5	173022568	173029099
hAC8529	PTTG1	Hs.252587		4.37263		2.1285	5	173022568	173029099
hAB3580	ATP10B	Hs.109358		0.91219		-0.132594	5	173163493	173222926
hAB6340	KIAA0869	Hs.21543	1.217	0	0.283329		5	176248808	176320538
hAA0551	DOCK2	Hs.17211	1.258	1.85466	0.331132	0.891153	5	177459249	177904813
hAC0912	LCP2	Hs.2488	1.317	1.30866	0.397255	0.388093	5	178070076	178119747
hAC1193	STK10	Hs.16134	1.251	0.627201	0.323082	-0.672999	5	179299647	179444121
hAA6809	FGF18	Hs.49585	1.203	0.57347	0.266637	-0.80221	5	180030590	180068115
hAC2739	DKFZP761M1511	Hs.91521	1.415	0.637125	0.500802	-0.650352	5	180407053	180409269
hAC7639	DUSP1	Hs.171695		0.775089		-0.367566	5	180485831	180488933
hAA5576	KIAA1181	Hs.180428	1.27	0.546986	0.344828	-0.870424	5	180552028	180671971
hAC0980	BNIP1	Hs.77572	1.22	1.14807	0.286881	0.199213	5	181133380	181153184
hAB1026	MGC5469	Hs.19574		2.17338		1.11994	5	182571515	182580265
hAE0512	ABS	Hs.274317	1.491	1.82379	0.57628	0.866936	5	184534209	184539598
hAC0467	LOC51720	Hs.7889	1.386	0.57005	0.470927	-0.81084	5	185333901	185434796
hAA2636	PX19	Hs.355868	1.612	2.83111	0.688852	1.50137	5	185731857	185735007
hAA8998	GPRK6	Hs.76297	0.956	0.596868	-0.0649175	-0.744517	5	185894716	185910781
hAD5719	CLK4	Hs.288417	1.446	0.218913	0.532068	-2.19157	5	186730025	186750264
hAC0045	MAPK9	Hs.246857	1.071	0.731619	0.0989585	-0.450836	5	188436570	188481243
hAB5623	KIAA1194	Hs.5801		0.651623		-0.617891	5	188696043	188779938
hAE0255	FLT4	Hs.74049	1.093	1.45572	0.128293	0.541733	5	188810594	188888537
hAA1103	GNB2L1	Hs.5662	1.347	2.19819	0.42975	1.13631	5	189470927	189477914
hAC8420	LTB	Hs.890	1.113	1.48988	0.154454	0.575195	6	156506	38028301
hAD1451	TNF	Hs.241570	1.47	1.42394	0.555816	0.50989	6	156506	38024211
hAA8259	LTA	Hs.36		9.90498		3.30815	6	156506	157453
hAC1098	TNF	Hs.241570		0.628832		-0.669254	6	156506	38024211
hAB7110	CREBL1	Hs.42853	1.375	1.24882	0.459432	0.320561	6	239720	38543330
hAB4957	TNXB	Hs.169886	0.954	4.97406	-0.0679388	2.31443	6	269761	38543330
hAC1096	STK19	Hs.444	1.28	2.87326	0.356144	1.52269	6	393758	38427200
hAA2311	C2	Hs.2253	1.403	4.4512	0.488515	2.1542	6	429133	38404221
hAA7151	SERPINB9	Hs.104879	1.373	0.5567	0.457332	-0.845028	6	1029011	1045088
hAB6869	RREB1	Hs.171942	1.21	1.20436	0.275007	0.268268	6	2417443	13730921
hAB8552	FLJ11026	Hs.16580	1.147	0.438151	0.197865	-1.1905	6	6967326	7119990
hAA2294	SERPINB6	Hs.41072	1.104	0.807087	0.14274	-0.309203	6	9425512	9450549
hAB5804	RIPK1	Hs.296327	0.877	0.591675	-0.189351	-0.757122	6	9558820	9595936
hAB2851	RIPK1	Hs.296327	1.31	1.0663	0.389567	0.0926111	6	9558820	9595936
hAD1797	TUBB	Hs.336780	1.482	0.680792	0.567545	-0.554713	6	9635662	37173148
hAB5090	CDYL	Hs.16081		0.730799		-0.452454	6	11197774	11437537
hAA1280	BMP6	Hs.285671		0.617772		-0.694854	6	14208950	14362334
hAA2841	-	Hs.334334	1.006		0.00863031		6	16880160	16897027
hAA8084	TFAP2A	Hs.334334	1.262	1.4323	0.335712	0.518332	6	16880160	16897027
hAB2551	-	Hs.61389		0.714833		-0.484323	6	17153416	17176603
hAA1881	HIVEP1	Hs.306	1.327	0.889005	0.408168	-0.169737	6	18601884	18778551
hAA9016	EDN1	Hs.2271	0.965		-0.0513992		6	18772421	18778551
hAC1601	DKFZP564K192	Hs.43481	1.577	1.23475	0.657183	0.304213	6	22004984	22144977
hAA2496	MIR	Hs.20072	0.792	1.30243	-0.336428	0.381201	6	22611177	22630254
hAD6291	MIR	Hs.20072	0.862	0.571	-0.21424	-0.808436	6	22611177	22630254
hAD2093	MIR	Hs.20072	1.469	0.592161	0.554834	-0.755938	6	22611177	22630254
hAD1833	FAM8A1	Hs.95260	1.108	0.251343	0.147958	-1.99227	6	24082356	24093720
hAB0190	DEK	Hs.110713	0.922	0.492455	-0.117161	-1.02194	6	24706185	24746412
hAC8723	DEK	Hs.110713	1.28		0.356144		6	24706185	24746412
hAB2848	DEK	Hs.110713		0.940547		-0.0884281	6	24706185	24746412
hAA1628	ID4	Hs.34853	1.377	0.860865	0.461529	-0.216141	6	26319757	26320627
hAC1895	ID4	Hs.34853		0.420916		-1.24839	6	26319757	26320627
hAA8467	E2F3	Hs.1189	1.259	2.10327	0.332278	1.07263	6	26884169	26975713
hAA0761	ALDH5A1	Hs.5299	1.174	1.26587	0.231432	0.340128	6	30976999	31015711
hAB1992	AD022	Hs.46847	1.135	1.62581	0.182692	0.70116	6	31131981	31148864
hAC8297	H4FI	Hs.143080	0.978	19.5679	-0.0320936	4.29042	6	32508946	32509254
hAC2417	H4FH	Hs.93758	1.116	4.23395	0.158337	2.082	6	32508946	32509254
hAD1805	H4FE	Hs.278483	1.163	9.43784	0.217851	3.23846	6	32508946	34265041
hAB6803	H4FG	Hs.46423		61.2821		5.93739	6	32508946	32509254
hAA0971	H1F2	Hs.7644	1.07	1.43197	0.0976108	0.517998	6	32537792	32538430
hAD1021	HMG17L3	Hs.236774	0.661	1.46735	-0.597278	0.553213	6	33027136	33028255
hAA0427	HMG17L3	Hs.236774	1.518	0.816069	0.602172	-0.293236	6	33027136	33028255
hAA6878	PRSS16	Hs.274407	1.452	0.665659	0.538041	-0.587144	6	33697282	33705937
hAA1004	UBD	Hs.44532	0.855	1.1714	-0.226004	0.228232	6	36005099	36009393
hAA1062	PPP1R11	Hs.82887	1.234	1.63864	0.303342	0.712502	6	36515212	36518134
hAA6331	FLJ22638	Hs.183232	1.211	1.83847	0.276199	0.878503	6	36792879	36794577
hAE0014	HLA-E	Hs.181392	1.476	0.529093	0.561693	-0.918407	6	36937253	36941066
hAA8760	PPP1R10	Hs.106019	1.355	1.00155	0.438293	0.0022358	6	37048124	37064719
hAA2817	PPP1R10	Hs.106019		1.35955		0.443126	6	37048124	37064719
hAD1865	GTF2H4	Hs.102910	1.573	1.1299	0.653519	0.176197	6	37356048	37361923
hAC9860	POU5F1	Hs.2860	1.468	0.952792	0.553852	-0.0697671	6	37612164	37618461
hAD9933	MICB	Hs.211580	1.282	1.40194	0.358396	0.487425	6	37944106	37957035
hAC5741	DDAH2	Hs.247362		1.37462		0.459037	6	38172889	38175641
hAB5042	MSH5	Hs.112193	1.042	1.13639	0.0593553	0.184454	6	38185873	38241587
hAC5378	MSH5	Hs.112193	1.246	1.09196	0.317304	0.126915	6	38185873	38241587
hAA7187	MSH5	Hs.112193		0.573394		-0.8024	6	38185873	38241587
hAB0169	HSPA1L	Hs.80288	1.208	1.17319	0.27262	0.230431	6	38255597	38260869
hAA9058	C4B	Hs.278625		1.76008		0.815643	6	38300147	38448435
hAA1536	PBX2	Hs.93728	1.211	1.11333	0.276199	0.154882	6	38566880	38602926
hAC6524	NOTCH4	Hs.11689	1.077	0.558139	0.107018	-0.841305	6	38603777	38608534
hAA1987	NOTCH4	Hs.11689	1.335	1.42854	0.41684	0.514539	6	38603777	38608534
hAE0114	HLA-DRB3	Hs.279930	1.265	3.42672	0.339137	1.77683	6	38908693	38921721
hAE0290	HLA-DOB	Hs.1802	1.478	1.61129	0.563646	0.688218	6	39201331	39232529
hAE0187	HLA-DMB	Hs.1162	1.281	3.05804	0.35727	1.61261	6	39229250	39329532
hAA1251	HLA-DMA	Hs.77522	1.31	4.76672	0.389567	2.253	6	39229250	39369791
hAA1376	TAP1	Hs.352018	1.692	0.516494	0.75873	-0.953176	6	39229250	39242507
hAB7239	PSMB9	Hs.9280		10.1855		3.34844	6	39229250	39248385
hAB3958	COL11A2	Hs.121509	1.176	3.45054	0.233888	1.78682	6	39550965	39588928
hAA5478	SACM2L	Hs.169407	0.902	1.12682	-0.148801	0.172263	6	39581876	39660193
hAA1019	RXRB	Hs.79372	1.237	0.963305	0.306846	-0.0539351	6	39581876	39588928
hAA1444	RING1	Hs.35384	1.24	3.22522	0.31034	1.6894	6	39581876	39600989
hAA5295	HKE2	Hs.356468	1.086	4.05694	0.119024	2.02039	6	39677918	39679116
hAA8595	RAB2L	Hs.170160	1.169	0.410098	0.225275	-1.28596	6	39679933	39705991
hAB8181	-	Hs.179600	1.523	1.08524	0.606916	0.11801	6	39692228	39705991
hAB7077	DAXX	Hs.336916	0.993	0.530401	-0.0101344	-0.914844	6	39702691	39711221
hAC8105	DAXX	Hs.336916	1.146	1.21248	0.196607	0.277967	6	39702691	39711221
hAA8651	BAK1	Hs.93213	1.203	2.59626	0.266637	1.37644	6	39960793	39968445
hAE0178	BAK1	Hs.352260	1.306	1.6268	0.385155	0.702035	6	39960793	39968445
hAB3774	PPARD	Hs.106415	1.2	0.357175	0.263034	-1.4853	6	41730865	41838103
hAA0964	RPL10A	Hs.334895	1.018	1.95642	0.0257376	0.968216	6	41857035	41859018
hAA2033	MAPK14	Hs.79107		0.527104		-0.92384	6	42416034	42498996
hAA8674	MAPK13	Hs.178695	1.103	0.966918	0.141433	-0.0485348	6	42518723	42527917
hAB6493	-	Hs.188757	0.906	1.01841	-0.142417	0.0263214	6	42876880	42876954
hAD1744	-	Hs.332496	1.226	1.19386	0.293959	0.255637	6	42882130	42935708
hAA2176	NDR	Hs.8724	1.269	0.562421	0.343692	-0.830278	6	42882130	42935708
hAA1534	SFRS3	Hs.167460		0.919933		-0.1204	6	42982627	42991670
hAE0100	CDKN1A	Hs.179665	1.465	2.52195	0.550901	1.33454	6	43066948	43075570
hAB9309	PPIL1	Hs.27693	0.758	7.06916	-0.39973	2.82154	6	43243066	43263214
hAA5022	-	Hs.81170		0.282705		-1.82263	6	43558441	43563664
hAA0185	PIM1	Hs.81170		0.282982		-1.82122	6	43558441	43563664
hAB7181	GLO1	Hs.75207		2.28805		1.19412	6	45064177	45091374
hAD1927	-	Hs.192984		0.439522		-1.18599	6	45928236	45966391
hAA8790	BYSL	Hs.106880		2.56644		1.35977	6	48309682	48321237
hAD0498	Crk	Hs.254211	1.129	0	0.175045		6	48438713	48475652
hAC9764	Crk	Hs.254211	1.424	0.668924	0.509949	-0.580085	6	48438713	48475652
hAB8714	Crk	Hs.254211	1.445	0.73035	0.531069	-0.45334	6	48438713	48475652
hAA0505	KIAA0349	Hs.15303	1.098	0.244994	0.134878	-2.02918	6	49020994	49079468
hAC0943	TBCC	Hs.75064	1.506	2.17138	0.590722	1.11861	6	49133227	49134264
hAE0101	PPP2R5D	Hs.118244	1.493	1.09302	0.578214	0.128313	6	49372780	49400529
hAC0986	MEA	Hs.278362	1.321	3.33364	0.40163	1.7371	6	49400418	49402063
hAA0151	PTK7	Hs.90572	1.452	0.993674	0.538041	-0.0091549	6	49464533	49549903
hAA1429	SRF	Hs.155321	1.609	13.0571	0.686164	3.70676	6	49559490	49569696
hAA5591	RCL	Hs.109752	1.685	2.9606	0.752749	1.56589	6	49613820	49617663
hAD1314	FLJ00002	Hs.55879	1.3		0.378512		6	49815747	49838613
hAC4716	MGC2487	Hs.337251	1.574	0.780803	0.654436	-0.35697	6	49838545	49844241
hAB7115	RPA40	Hs.5409		2.77908		1.47461	6	49905290	67163434
hAA0014	VEGF	Hs.73793	1.492	3.25144	0.577248	1.70108	6	50158731	50174643
hAB7350	SLC29A1	Hs.25450	1.482	7.72776	0.567545	2.95005	6	50607848	50622333
hAB7861	HSPCB	Hs.74335	1.591	0	0.669934		6	50635279	50642075
hAC0938	NFKBIE	Hs.91640	1.105	2.95753	0.144046	1.56439	6	50646879	50653980
hAB7089	CDC5L	Hs.155174		2.13174		1.09203	6	50775757	50835238
hAD1464	SUPT3H	Hs.355835	1.103	0.887987	0.141433	-0.17139	6	51320845	51494198
hAC9032	SUPT3H	Hs.355835	1.11	0.648228	0.15056	-0.625426	6	51320845	51494198
hAA8358	PLA2G7	Hs.93304	0.905	2.05328	-0.14401	1.03793	6	53092717	53123481
hAC8693	TNFRSF21	Hs.159651	0.798		-0.325539		6	53619706	53697696
hAA0246	MCM3	Hs.179565	1.791	4.37805	0.840765	2.13029	6	58549261	58569972
hAA9723	-	Hs.239388	1.419	2.81446	0.504875	1.49286	6	58647393	58692941
hAA9371	-	Hs.239388	1.608	1.04589	0.685267	0.0647325	6	58647393	58692941
hAA2220	GSTA2	Hs.89552	1.338	0.539488	0.420078	-0.890337	6	59035672	59084513
hAA4617	FBXO9	Hs.11050	1.398	0.74001	0.483364	-0.434384	6	59350669	59384703
hAB7203	BMP5	Hs.1104	0.948	0.386408	-0.077041	-1.3718	6	62040702	62160812
hAC2247	BMP5	Hs.1104	1.325	0.593362	0.405992	-0.753016	6	62040702	62160812
hAA0705	BPAG1	Hs.198689	1.375	0.298013	0.459432	-1.74655	6	62743487	63020538
hAB5750	BAG2	Hs.55220		1.12116		0.164989	6	63457931	63470185
hAA3002	GTPBP2	Hs.13011	1.388	1.10597	0.473008	0.145307	6	67233810	67242416
hAB0378	FKBP1A	Hs.356727	1.918	4.02206	0.939603	2.00794	6	74717568	74717961
hAA8716	GSTA4	Hs.169907	1.79	0.970041	0.83996	-0.0438825	6	79306576	79465792
hAB5094	-	Hs.101302	1.21	0.678245	0.275007	-0.560122	6	86896604	87056087
hAD6550	FLJ10856	Hs.108530	1.058	1.2995	0.0813396	0.377955	6	87065202	87096916
hAA2683	MYO6	Hs.22564	0.933	1.08845	-0.100051	0.122273	6	87561611	87728506
hAB9136	SH3BGRL2	Hs.9167	1.205	0.686485	0.269033	-0.5427	6	91821933	91894305
hAB0100	LOC51167	Hs.5741	1.005	0.83785	0.0071955	-0.255236	6	96153658	96249546
hAB5597	NSAP1	Hs.155489		0.762564		-0.39107	6	97902346	97932770
hAA8992	CGA	Hs.119689	0.96	0.542655	-0.0588937	-0.881892	6	99374960	99384568
hAA4244	CASP8AP2	Hs.122843	0.693	0.18328	-0.529073	-2.44788	6	102376786	102418259
hAB0140	MAP3K7	Hs.7510	1.258	1.04177	0.331132	0.0590322	6	103062481	103133892
hAD1686	POU3F2	Hs.182505		1.06968		0.097174	6	111216443	111217771
hAA3471	DKFZP564B0769	Hs.18368		0.0721381		-3.7931	6	111782112	111806832
hAC8089	CCNC	Hs.118442	1.486	1.69516	0.571434	0.761424	6	111923956	111950221
hAA2237	CCNC	Hs.118442		1.75741		0.813452	6	111923956	111950221
hAA2594	KIAA1320	Hs.117414		0.661405		-0.596395	6	117129159	117186429
hAA3153	APG5L	Hs.11171		1.53966		0.622607	6	118644728	118786043
hAC8613	AIM1	Hs.161002		0.307665		-1.70057	6	118972107	119028815
hAA3096	C6orf5	Hs.7446		0.969758		-0.0443026	6	123892516	123934805
hAA5014	FYN	Hs.169370	1.143	0.392681	0.192825	-1.34857	6	123995335	124053644
hAA7253	FYN	Hs.169370	1.163	0.438455	0.217851	-1.1895	6	123995335	124053644
hAA5019	FYN	Hs.169370	1.425	0.461669	0.510962	-1.11507	6	123995335	124053644
hAA2248	-	Hs.348742		0.435508		-1.19923	6	123995335	124053644
hAB8834	LOC51175	Hs.34851	1.661	0.534142	0.732052	-0.904705	6	124404671	124421106
hAA9312	LOC51175	Hs.34851		1.94563		0.960239	6	124404671	124421106
hAC2995	LOC51175	Hs.34851		0.667989		-0.582103	6	124404671	124421106
hAA0282	LAMA4	Hs.78672	1.292	0.406936	0.369606	-1.29712	6	124442467	124588192
hAA8316	HDAC2	Hs.3352		2.28692		1.19341	6	126274311	126304658
hAD9976	FRK	Hs.89426	1.304	0.366715	0.382944	-1.44727	6	128275063	128394292
hAB9821	PIST	Hs.23120	1.644	0.877579	0.71721	-0.188399	6	129893803	129936019
hAA1060	-	Hs.25253	1.679	0.815514	0.747602	-0.294218	6	131446623	131618290
hAA2338	GJA1	Hs.74471	1.607	0.765534	0.68437	-0.385461	6	133704152	133718236
hAA0974	HSF2	Hs.158195	1.244	1.32706	0.314986	0.408232	6	134668164	134701480
hAB5266	KIAA1253	Hs.146668		0.177843		-2.49132	6	134711868	134740308
hAC0979	TPD52L1	Hs.16611	1.016	0.923386	0.0229004	-0.114994	6	137617180	137726900
hAB5135	MDS024	Hs.286122	1.334	1.62546	0.415759	0.700846	6	138449887	138502678
hAD1909	KIAA0408	Hs.118744	1.268	1.6925	0.342555	0.759158	6	139907512	139913536
hAA0399	PTPRK	Hs.79005	1.303	0.420203	0.381837	-1.25084	6	140484264	141009172
hAA1292	ARG1	Hs.332405	1.693	0.360897	0.759582	-1.47034	6	144062032	144073132
hAA2309	CTGF	Hs.75511		0.697891		-0.518925	6	144400583	144403579
hAC8703	VNN1	Hs.12114		0.588892		-0.763924	6	145133996	145166455
hAA3881	-	Hs.347144	1.382	0.458784	0.466758	-1.12411	6	145221776	145250958
hAC1040	TCF21	Hs.78061	1.569	1.48023	0.649845	0.56582	6	146341542	146344660
chAA5665	TBPL1	Hs.13993		1.13353		0.180826	6	146405567	146439895
hAA2146	SGK	Hs.296323	1.488	1.30718	0.573375	0.386454	6	146621655	146627211
hAA3478	-	Hs.18443	1.735	0.279538	0.794936	-1.83888	6	147369800	147402510
hAA0262	MYB	Hs.1334	1.071	7.67105	0.0989585	2.93942	6	147633806	147671571
hAA1066	MAP7	Hs.146388		0.461591		-1.11531	6	148795698	149002812
hAC8332	MAP3K5	Hs.151988	1.27		0.344828		6	149009453	149244922
hAA1727	MAP3K5	Hs.151988	1.782	1.19962	0.833497	0.26258	6	149009453	149244922
hAE0284	IL20RA	Hs.21814	1.228	1.39201	0.296311	0.477172	6	149452374	149497367
hAA0202	TNFAIP3	Hs.211600		0.336882		-1.56969	6	150319847	150335708
hAC9242	TNFAIP3	Hs.211600		0.225177		-2.15087	6	150319847	150335708
hAA6324	KIAA1357	Hs.170162		0.744992		-0.424703	6	150874984	150884449
hAC3189	LOC83859	Hs.11056		0.710492		-0.49311	6	151357284	151440680
hAC0638	PRO2013	Hs.238205	1.74	2.46183	0.799087	1.29973	6	151481125	151588722
hAA8383	CITED2	Hs.82071	1.802	0.776352	0.849599	-0.365218	6	151824673	151827037
hAA8869	HIVEP2	Hs.75063		0.611048		-0.710643	6	155203887	155227263
hAA1995	PLAGL1	Hs.75825	1.429	3.97163	0.515006	1.98973	6	156392754	156421397
hAA8490	RAB32	Hs.32217	1.649	0.76186	0.721591	-0.392402	6	158996289	159007019
hAB0682	FLJ13287	Hs.53263	1.598	1.31576	0.676267	0.395894	6	162154670	162166876
hAA2408	PCMT1	Hs.79137	1.609	2.27381	0.686164	1.18511	6	162201513	162232728
hAC3861	KIAA1209	Hs.51965	1.281	0	0.35727		6	163234997	163274015
hAC7255	KIAA1483	Hs.24106		0.577885		-0.791145	6	163795875	163797158
hAC1207	SYNE-1B	Hs.8182		0.106788		-3.22717	6	164552131	164748695
hAE0267	FBXO5	Hs.272027		0.764084		-0.388197	6	165400894	165413309
hAB5063	TIAM2	Hs.12598	1.24	0.879989	0.31034	-0.184443	6	167578552	167690963
hAB2581	TIAM2	Hs.12598	1.319	1.26501	0.399445	0.339147	6	167578552	167690963
hAD2689	TIAM2	Hs.12598	1.594	0.865776	0.672652	-0.207935	6	167578552	167690963
hAA3108	SNX9	Hs.7905	1.573	0.523244	0.653519	-0.934443	6	170289616	170367148
hAA1625	IGF2R	Hs.76473	1.291	1.94105	0.368489	0.956841	6	172391170	172528622
hAA1508	PLG	Hs.75576	1.575	0.607628	0.655352	-0.71874	6	173174589	173225644
hAA1807	MAP3K4	Hs.32353	1.787	0.883996	0.83754	-0.177888	6	173464270	173589687
hAA7576	QKI	Hs.15020		1.34963		0.432563	6	175887512	176046131
hAC8681	FOP	Hs.180296	1.505	0.863303	0.589763	-0.212061	6	179464041	179505028
hAB0275	PSMB1	Hs.75748	1.61	2.54972	0.687061	1.35034	6	182657457	182675578
chAA8098	TBP	Hs.1100	0.847	1.04535	-0.239566	0.063991	6	182676719	182695195
hAA1500	PDCD2	Hs.41639	1.353	3.15194	0.436162	1.65624	6	182697664	182706917
hAA0471	-	Hs.272688	1.085	1.48636	0.117695	0.571784	7	378236	438219
hAA6594	KIAA0810	Hs.7531		1.58608		0.665462	7	481170	523571
hAA2562	LOC51608	Hs.107387	1.688	1.42202	0.755315	0.507944	7	525302	545103
hAB3685	FLJ23471	Hs.110964		1.04618		0.0651371	7	1083068	1107913
hAE0269	MAFK	Hs.131953		1.43163		0.517659	7	1179172	1189173
hAB7205	MAD1L1	Hs.7345		0.518746		-0.946901	7	1464235	1928505
hAA8517	EIF3S9	Hs.57783	1.305	2.2424	0.38405	1.16504	7	2053248	2079117
hAE0094	-	Hs.159142	1.202	1.35784	0.265437	0.441317	7	2216925	2226800
hAA2799	KIAA1691	Hs.94761	1.404	1.37879	0.489543	0.463406	7	2345353	2363171
hAA0131	-	Hs.1608	1.348	0.954816	0.43082	-0.0667052	7	7335294	7416958
hAE0059	ETV1	Hs.89566		0.860545		-0.216678	7	13752362	13845801
hAB7040	MEOX2	Hs.77858		0.341841		-1.5486	7	15467958	15543415
hAB9196	NET-6	Hs.284243	0.757	1.43563	-0.401635	0.521685	7	16610529	16641262
hAC7856	AHR	Hs.170087	0.823	0.788829	-0.281036	-0.342216	7	17155349	17202495
hAB8683	HDAC7B-PENDING	Hs.116753	1.054	0.467615	0.0758749	-1.09661	7	18352472	18810976
hAC9874	TWIST	Hs.66744		0.963293		-0.0539531	7	18973442	18974047
hAA0299	ITGB8	Hs.355722	0.754	0.361066	-0.407364	-1.46967	7	20187849	20267522
hAA8279	IL6	Hs.93913	1.389	1.77125	0.474047	0.824769	7	22583918	22588714
hAA5344	GPNMB	Hs.82226	1.327	1.45929	0.408168	0.545267	7	23198153	23226494
hAB1032	LOC51678	Hs.108931		1.73208		0.792503	7	24524838	24639251
hAA2297	HCS	Hs.169248	1.104	3.03342	0.14274	1.60094	7	25074198	25076631
hAE0057	HCS	Hs.169248	1.252	4.76962	0.324235	2.25388	7	25074198	25076631
hAC2257	SCAP2	Hs.52644	1.566	2.09877	0.647084	1.06954	7	26621473	26815799
hAB0988	HOXA2	Hs.58116	1.322	0.823755	0.402722	-0.279712	7	26982089	27053870
hAB0335	HOXA1	Hs.67397	1.532	1.51369	0.615416	0.598072	7	26982089	27047282
hAB5051	HOXA4	Hs.77637	1.466	0.681792	0.551885	-0.552597	7	27079903	27125941
hAB7011	HOXA5	Hs.37034	1.469	1.63225	0.554834	0.706864	7	27092909	27125941
hAC0962	HOXA10	Hs.110637	1.381	2.85143	0.465713	1.51169	7	27121961	27125941
hAA2987	HIBADH	Hs.284170		2.78445		1.47739	7	27476812	27614242
hAA1656	TAX1BP1	Hs.5437	1.112	0.805528	0.153157	-0.311994	7	27691559	27780631
hAB9347	NOD1	Hs.19405		0.578633		-0.789278	7	30481185	30535391
hAC3605	MGC3077	Hs.288649	1.241	3.57217	0.311503	1.8368	7	30553276	30561362
hAA8973	GARS	Hs.75280	1.238	6.20747	0.308011	2.63401	7	30651218	30738933
hAC3956	UMPH1	Hs.55189	1.669	0.620501	0.738984	-0.688494	7	33070201	33118780
hAC7958	CDC10	Hs.184326	1.369	1.55722	0.453122	0.638977	7	35856330	35960416
hAA9082	CDC10	Hs.184326	1.506	0.335531	0.590722	-1.57548	7	35856330	35960416
hAC8933	ANLN	Hs.62180	1.018	1.65137	0.0257376	0.72366	7	36444992	36508240
hAA8437	KIAA0281	Hs.31463	1.464	3.43657	0.549916	1.78097	7	36909465	37397791
hAA2439	SFRP4	Hs.105700	1.374	2.35405	0.458382	1.23515	7	37961040	37971875
hAA0142	RALA	Hs.288757	1.389	2.46453	0.474047	1.30131	7	39741758	39761335
hAC8334	CDC2L5	Hs.59498	1.421		0.506907		7	40005600	40150645
hAC0483	CDC2L5	Hs.59498	1.734	0.702685	0.794104	-0.50905	7	40005600	40150645
hAA5371	INHBA	Hs.727	1.402	1.10647	0.487486	0.145966	7	41744281	41755550
hAB6719	GLI3	Hs.72916	1.333	0.977047	0.414677	-0.0335004	7	42019162	42278386
hAB2192	MRPL32	Hs.50252		3.74137		1.90357	7	42987767	42993284
hAB5300	STK17A	Hs.9075	0.922	0.360668	-0.117161	-1.47126	7	43638554	43862767
hAB7872	STK17A	Hs.9075	1.589	0.418689	0.668119	-1.25605	7	43638554	43862767
hAC3464	STK17A	Hs.9075		0.450205		-1.15134	7	43638554	43862767
hAD2270	STK17A	Hs.9075		1.16497		0.220295	7	43638554	43862767
chAA8182	PGAM2	Hs.46039	1.373	0.537063	0.457332	-0.896836	7	44118152	44121010
hAA8789	CPR2	Hs.347349	1.314	1.62048	0.393965	0.696425	7	45153996	45167140
hAC2732	RAMP3	Hs.25691	1.449	1.23315	0.535058	0.302354	7	45213222	45239670
hAA0323	IGFBP1	Hs.102122		0.692258		-0.530618	7	45943910	45949082
hAA1898	IGFBP3	Hs.77326	1.249	0.365234	0.320773	-1.45311	7	45967772	45976562
hAE0202	HUS1	Hs.152983		0.613626		-0.704568	7	48019816	48034999
hAA1809	GRB10	Hs.81875		1.25316		0.325576	7	50798412	50964400
hAA5028	EGFR	Hs.77432		0.500241		-0.999304	7	55227466	55413802
hAC0186	CCT6A	Hs.82916	1.298	2.10398	0.37629	1.07312	7	56259902	56272177
hAB8235	CCT6A	Hs.82916	1.371	3.40366	0.455229	1.76709	7	56259902	56272177
hAB7246	CCT6A	Hs.82916		5.22708		2.38601	7	56259902	56272177
hAB0516	LOC51142	Hs.180859	1.432	7.36957	0.518031	2.88158	7	56309761	56314662
hAE0035	H-plk	Hs.250693	1.217	0.616407	0.283329	-0.698045	7	60377323	60381460
chAA1091	GUSB	Hs.183868	1.46	1.74641	0.545968	0.804389	7	61360102	61381623
hAC0019	RABEX5	Hs.187660	1.213	0.602551	0.27858	-0.730844	7	62140147	62210878
hAA4901	FLJ10099	Hs.278619	1.57	0.623109	0.650765	-0.682443	7	62320639	62355567
hAB0836	LOC51119	Hs.110445	1.388	1.2724	0.473008	0.347557	7	62387117	68859625
hAA8820	KIAA0442	Hs.32168	1.562	0.401718	0.643394	-1.31575	7	65616323	66807652
hAD1654	FZD9	Hs.158335	1.132	0.530718	0.178874	-0.913984	7	69400261	69402033
hAA9133	BCL7B	Hs.16269	1.581	2.29691	0.660837	1.1997	7	69502609	69523947
hAA4840	WBSCR14	Hs.285681	1.49	1.0035	0.575312	0.00503524	7	69559447	69590793
hAC3245	WBSCR5	Hs.56607	1.478	1.84646	0.563646	0.884765	7	70175589	70192067
hAC4676	RFC2	Hs.139226	1.02	1.71467	0.0285692	0.777929	7	70197717	70219991
hAE0196	GTF2I	Hs.278589	1.886	2.37924	0.91533	1.2505	7	70622103	70725095
hAD1381	SCYA26	Hs.131342	1.425	0.589689	0.510962	-0.761973	7	71510981	71555172
hAA5539	NPD007	Hs.7788	1.489	6.03979	0.574344	2.5945	7	71620405	71630378
hAC7970	POR	Hs.167246	1.163	1.35268	0.217851	0.435826	7	71695459	71728312
hAB4958	POR	Hs.167246	2.007	2.60928	1.00504	1.38365	7	71695459	71728312
hAC3287	LOC51657	Hs.11615	1.437	2.18561	0.52306	1.12804	7	71737799	71789460
hAA1482	PTPN12	Hs.62	1.286	0.827578	0.362891	-0.273033	7	73278973	73381524
hAC0871	KIAA0705	Hs.22599	1.649	0.920851	0.721591	-0.11896	7	73760773	74262820
hAA1263	CD36	Hs.75613	1.335	0.452593	0.41684	-1.14371	7	76392753	76420854
chAA8399	SEMA3C	Hs.171921	1.143	0.265555	0.192825	-1.91292	7	76488973	76665785
hAA2118	HGF	Hs.809	1.452	3.45777	0.538041	1.78984	7	77449018	77516481
hAC1232	DMTF1	Hs.5671		0.293372		-1.7692	7	82902295	82946208
hAA7202	MGC4175	Hs.322404	1.417	0.456279	0.50284	-1.13201	7	82946522	82969386
hAA0264	ABCB1	Hs.21330	1.447	0.395299	0.533065	-1.33898	7	83305877	83402734
hAA0088	SRI	Hs.300741	1.164	1.78876	0.219091	0.838962	7	84007999	84021892
hAC3251	FLJ23153	Hs.44208	0.822	3.47062	-0.28279	1.79519	7	84080303	84108757
hAD1172	PFTK1	Hs.57856	1.728	0.228445	0.789103	-2.13008	7	86398452	86920063
hAA7411	FZD1	Hs.94234	0.849	1.41661	-0.236164	0.502445	7	87066293	87070642
hAC2044	FZD1	Hs.94234	1.297	0.816221	0.375178	-0.292968	7	87066293	87070642
hAC8193	AKAP9	Hs.58103	1.36	0.742548	0.443607	-0.429444	7	87742740	87912494
hAE0400	PEX1	Hs.99847	1.727	0.473657	0.788268	-1.07809	7	88288850	88330319
hAE0126	CDK6	Hs.38481	1.527	0.754481	0.6107	-0.406444	7	88416813	88635262
chAC0995	GNG11	Hs.83381		1.58562		0.665051	7	89711992	89731767
hAA2321	COL1A2	Hs.179573	1.293	0.41397	0.370722	-1.2724	7	90200285	90236436
hAA7588	ZNF36	Hs.132390	1.385	0.568269	0.469886	-0.815355	7	93714635	93723659
hAC4286	-	Hs.228711	1.643	1.51818	0.716332	0.602342	7	93714635	93723659
hAA0736	AP4M1	Hs.194703	1.637	2.40949	0.711054	1.26873	7	93849184	93854806
hAA6996	PILR(BETA)	Hs.349256		0.393523		-1.34548	7	94083740	94115358
hAA2868	THG-1	Hs.102447	1.707	1.25435	0.771463	0.326937	7	94214145	94226822
chAC2945	TFR2	Hs.63758	1.472	0.63587	0.557778	-0.653197	7	94368042	94389162
hAD1727	EPO	Hs.2303	1.478	1.1178	0.563646	0.16066	7	94468426	94471326
hAC8562	EPHB4	Hs.155227	1.365	1.72267	0.448901	0.784643	7	94550190	94574740
hAD1124	TRRAP	Hs.203952	0.788	1.86593	-0.343732	0.899895	7	98307630	98438831
hAC3045	TRRAP	Hs.203952	1.492	1.66467	0.577248	0.735233	7	98307630	98438831
hAB5822	SMURF1	Hs.119120	1.361	1.36408	0.444667	0.447931	7	98387740	98438831
hAA1014	ARPC1A	Hs.90370		1.68687		0.754345	7	98752413	98846090
hAA2102	ARPC1B	Hs.11538	1.147	4.5036	0.197865	2.17108	7	98801180	98846090
hAA2945	ATP5J2	Hs.155751	1.375	5.79537	0.459432	2.5349	7	98884669	98892641
hAD1445	CYP3A3	Hs.329704	1.431	0.829167	0.517024	-0.270266	7	99183455	99210555
hAA1197	CYP3A4	Hs.178738	1.508	1.1537	0.592636	0.206263	7	99183455	99210555
hAA0184	SERPINE1	Hs.82085	1.694	1.27001	0.760434	0.344841	7	99580323	99652030
hAE0299	VGF	Hs.171014	1.305	2.42299	0.38405	1.27679	7	99615668	99652030
hAA5178	LOC51024	Hs.84344	1.602	4.10551	0.679874	2.03756	7	99692764	99698237
hAD9120	FLJ13902	Hs.58127	1.654	1.46763	0.725959	0.553489	7	100846055	100876372
hAB7410	PSMC2	Hs.61153	1.139	3.24219	0.187768	1.69697	7	101797535	101818064
hAA8336	SRPK2	Hs.78353	1.166	0.762318	0.221568	-0.391535	7	103566229	103718870
hAB7539	KIAA1218	Hs.114012	1.301	0.85734	0.379621	-0.222061	7	104057710	104332435
hAC8433	PPP1R3A	Hs.127614	1.481	1.35607	0.566572	0.439432	7	106443061	106487726
hAA0192	PIK3CG	Hs.32942	1.047	0.329472	0.0662614	-1.60177	7	107875971	107917637
hAA1487	PRKAR2B	Hs.77439		0.914038		-0.129674	7	108055400	108213021
hAD1299	SLC26A3	Hs.1650	1.626	0	0.701327		7	108778050	108813684
hAA1171	DLD	Hs.74635	1.121	1.40832	0.164786	0.493973	7	108901658	108930456
hAA0507	NRCAM	Hs.7912	1.607	0.556807	0.68437	-0.84475	7	109158142	109250556
hAC4646	KIAA0716	Hs.118140	1.299	6.01443	0.377401	2.58843	7	112736245	112794393
hAA0695	CAV2	Hs.139851	1.365	0.379204	0.448901	-1.39895	7	116306843	116368418
hAA9083	CAV1	Hs.74034	1.704	0.896789	0.768925	-0.157159	7	116332027	116368418
hAA0248	MET	Hs.285754	1.423	0.61076	0.508936	-0.711323	7	116479754	116725890
hAA0698	CAPZA2	Hs.75546	1.385	1.70038	0.469886	0.765859	7	116669797	116725890
hAA0009	WNT2	Hs.89791	1.108	0.535861	0.147958	-0.900069	7	117084754	117130528
hAA4998	WNT2	Hs.89791	1.341	0.461567	0.423309	-1.11539	7	117084754	117130528
hAD1640	SPAM1	Hs.121494		0.527314		-0.923265	7	123757107	123767280
hAA0389	GPR37	Hs.355780	1.327	0.871066	0.408168	-0.199146	7	124553761	124572234
hAB7382	ARF5	Hs.77541		0.159989		-2.64395	7	127396079	127399315
chAA0325	IMPDH1	Hs.850	1.417	3.71427	0.50284	1.89308	7	128199532	128217491
hAD9470	HIG2	Hs.61762	1.689	0.853933	0.756169	-0.227805	7	128263130	128265655
hAC2873	HIG2	Hs.61762	1.885	3.15238	0.914565	1.65644	7	128263130	128265655
hAD1874	FLNC	Hs.58414	1.369	1.90049	0.453122	0.926372	7	128637647	128666495
hAA8516	ATP6S14	Hs.78089	1.147	8.31019	0.197865	3.05488	7	128670065	128673069
hAA8283	IRF5	Hs.334450	1.557	1.59392	0.638769	0.672583	7	128745180	128756608
hAB5252	SMOH	Hs.197366	1.686	1.08872	0.753605	0.122635	7	128995400	129019793
hAA1367	UBE2H	Hs.28505	1.387	0.4864	0.471968	-1.03979	7	129636974	129759116
hAC7403	DKFZp762H1311	Hs.27027	1.219	1.49442	0.285698	0.579588	7	130202776	130247255
hAC4123	AKR1B1	Hs.75313	1.455	0.905983	0.541019	-0.142445	7	134719961	134736740
hAB7372	BPGM	Hs.198365	1.553	1.52394	0.635058	0.607803	7	134924411	134957411
hAC7927	CALD1	Hs.325474		0.334903		-1.57818	7	135057249	135242988
hAA1506	PTN	Hs.44	2.019	1.15193	1.01364	0.204056	7	137494478	137610677
hAE0843	-	Hs.201667	1.054	3.95105	0.0758749	1.98224	7	138343332	138385186
hAA2801	TIF1	Hs.183858	1.204	2.19298	0.267835	1.13289	7	138727254	138852403
hAB4755	MRPS33	Hs.83006	1.214	2.56495	0.279768	1.35893	7	141242869	141251373
hAA8738	EPHB6	Hs.3796	1.11	1.04391	0.15056	0.061994	7	143483132	143490800
hAA7347	ARHGEF5	Hs.334	1.57	0.535137	0.650765	-0.902019	7	144877265	145027550
hAB0475	CNTNAP2	Hs.106552		0.773474		-0.370576	7	146742691	153850968
hAA2008	CUL1	Hs.14541	1.073	2.29278	0.10165	1.1971	7	149355957	149426661
hAC2740	KIAA1339	Hs.169452		1.20908		0.273905	7	149773673	149893097
hAA6102	ZNF212	Hs.108139	1.4	0.900717	0.485427	-0.150853	7	149876626	149893097
hAB7058	ZNF212	Hs.108139	1.524	1.31605	0.607863	0.396213	7	149876626	149893097
hAA0355	RARRES2	Hs.37682	1.468	0.818227	0.553852	-0.289427	7	150964262	150967572
hAD6839	FLJ22690	Hs.105468	1.641	0.0599603	0.714575	-4.05985	7	151251315	151258259
hAD1376	DKFZP586D0824	Hs.128797	1.405	0.138033	0.49057	-2.85691	7	151311650	151319581
hAC5662	LR8	Hs.190161	1.446	0.790805	0.532068	-0.338606	7	151417241	151427215
hAC7989	NOS3	Hs.166373	1.29	2.03638	0.367371	1.02601	7	151619723	151640166
hAA9207	CDK5	Hs.166071	1.329	3.06544	0.410341	1.61609	7	151679753	151683824
hAB7098	FASTK	Hs.75087	1.241	1.638	0.311503	0.711931	7	151702530	151706733
hAA2876	ABCF2	Hs.153612	1.963	1.90148	0.97306	0.927125	7	151834011	151853167
hAA0744	SMARCD3	Hs.71622	0.971	0.778639	-0.0424568	-0.360973	7	151864913	151903092
hAB7061	RHEB2	Hs.279903	1.573	3.38506	0.653519	1.75918	7	152093056	152145448
hAE0024	PRKAG2	Hs.259842	1.602	0.517249	0.679874	-0.951069	7	152182062	152500492
hAA2547	MLL3	Hs.288971	1.215	0.220289	0.280956	-2.18253	7	152760668	152875837
hAC8486	PAXIP1L	Hs.173854	1.306	1.18837	0.385155	0.248985	7	155979324	156038428
hAA0941	PAXIP1L	Hs.173854		1.24127		0.31182	7	155979324	156038428
hAA7767	DNAJB6	Hs.181195		2.48376		1.31253	7	158384622	158465045
hAA0489	PTPRN2	Hs.74624	1.331	0.591772	0.412511	-0.756888	7	158586662	159620961
hAC1344	FBXO25	Hs.81001	1.091	0.902424	0.125651	-0.148122	8	414396	470370
hAA8795	ANGPT2	Hs.115181	1.308		0.387363		8	6889845	6950424
hAC8771	BLK	Hs.2243	1.478		0.563646		8	11564701	11634929
hAC4495	CTSB	Hs.297939	1.409	1.88955	0.494672	0.918042	8	11914369	11938124
hAA7171	CTSB	Hs.297939	1.474	1.56946	0.559737	0.650271	8	11914369	11938124
hAC6447	CTSB	Hs.297939	1.503	1.24843	0.587845	0.320115	8	11914369	11938124
hAA0763	N33	Hs.71119	1.267	0.246401	0.341417	-2.02092	8	14692847	14917205
hAA5298	N33	Hs.71119		0.82592		-0.275925	8	14692847	14917205
hAD5257	N33	Hs.71119		0.351615		-1.50793	8	14692847	14917205
hAD8549	FGF20	Hs.154302	1.454	0.505995	0.540027	-0.982805	8	16840434	16849641
hAA0481	PDGFRL	Hs.170040		0.551972		-0.857332	8	17424425	17490336
hAB1526	DKFZp761K1423	Hs.236438		0.517238		-0.951099	8	18341974	18342285
hAD6867	FLJ11264	Hs.11260		0.504202		-0.987926	8	19872709	19914597
hAB6755	ATP6B2	Hs.1697		1.04752		0.0669779	8	20241401	20265909
hAA7392	LZTS1	Hs.93605	1.681	0.593384	0.74932	-0.752962	8	20290751	20299878
hAB7572	RANBP16	Hs.172685	1.392	1.34876	0.477159	0.431636	8	22017101	22056881
hAA2440	TNFRSF10B	Hs.51233	1.129	0.861687	0.175045	-0.214764	8	22485116	22678327
hAB7156	SCAM-1	Hs.33787	1.22	1.20153	0.286881	0.264867	8	22623299	22648846
hAC8080	BN51T	Hs.1276	1.063	1.7566	0.0881416	0.812786	8	22944088	22950151
hAA9123	BMP1	Hs.1274	1.556	0.945688	0.637842	-0.0805635	8	22983533	23029858
hAA8972	GNRH1	Hs.82963	1.052	0.923086	0.0731347	-0.115463	8	24245401	24250544
hAC8010	BNIP3L	Hs.132955	1.348	0.696922	0.43082	-0.52093	8	25212071	25242163
hAA2936	BNIP3L	Hs.132955		0.150033		-2.73665	8	25212071	25242163
hAA1945	PTK2B	Hs.20313	1.203	1.46531	0.266637	0.551205	8	26319351	26401007
hAA1221	CLU	Hs.75106	1.385	0.818277	0.469886	-0.28934	8	26519763	26536474
hAA5845	CSR1	Hs.128856	1.12	1.48113	0.163499	0.566695	8	26555841	26594801
hAC4560	LOC55893	Hs.27410	0.989	0.401528	-0.0159576	-1.31643	8	27417251	27455428
hAB1754	FZD3	Hs.40735	1.114	0.682284	0.155749	-0.551557	8	27571647	27633313
hAA1941	FLJ10871	Hs.15562	1.654	1.42448	0.725959	0.510436	8	27836797	27959007
hAA8987	GTF2E2	Hs.77100		1.00513		0.00737955	8	28509089	28588784
hAA1962	WS-3	Hs.39913	1.468	1.08481	0.553852	0.11744	8	29020202	29047468
hAA0455	PPP2CB	Hs.80350	1.076	0.798586	0.105678	-0.32448	8	29207799	29234630
hAC8330	WRN	Hs.150477	0.97		-0.0439433		8	29455499	29595980
hAA8799	WRN	Hs.150477	1.295		0.372952		8	29455499	29595980
hAB2337	NKX3A	Hs.55999	1.092	1.02169	0.126973	0.030955	8	30219655	30223877
hAA8614	DUSP4	Hs.2359		0.663735		-0.59132	8	31309509	31323693
hAA0623	NRG1	Hs.172816	1.028	0.782006	0.0398403	-0.354749	8	31847909	33148322
hAD1890	ASH2L	Hs.6856		1.08044		0.111616	8	38563291	38597450
hAB9710	BAG4	Hs.194726	1.088	0.972089	0.121679	-0.0408398	8	38634362	38693069
hAA2736	FGFR1	Hs.748	1.343	1.35575	0.425459	0.439094	8	38898955	38954800
hAA9127	FGFR1	Hs.748		1.67485		0.744035	8	38898955	38954800
hAA8390	ADAM9	Hs.2442	1.396	0.582344	0.481299	-0.780056	8	39948230	39993431
hAA8675	SFRP1	Hs.7306	1.112	1.57038	0.153157	0.651117	8	41897326	41944930
hAA9458	SFRP1	Hs.7306	1.116	0.379812	0.158337	-1.39664	8	41897326	41944930
hAA8041	-	Hs.10018	1.198	0.66132	0.260628	-0.59658	8	42897331	42908749
hAC3867	IKBKB	Hs.226573	1.037	0.146947	0.0524159	-2.76663	8	43146125	43205454
hAA0183	PLAT	Hs.274404	1.457	0.957132	0.543001	-0.0632109	8	43286317	43319059
hAA9008	FNTA	Hs.349822	1.155	0.567333	0.207893	-0.817732	8	43848559	43864520
hAA0904	LYPLA1	Hs.12540	1.431	1.28487	0.517024	0.361621	8	54431841	54485128
hAA2718	MRPL15	Hs.18349		4.09488		2.03382	8	54518356	54531028
hAB1653	FLJ22995	Hs.179909	1.349	1.29493	0.43189	0.372878	8	56119896	56172199
hAA7445	-	Hs.280858	1.378	0.987483	0.462576	-0.0181727	8	56172015	56194146
hAC6054	LYN	Hs.80887	1.083	0.699204	0.115033	-0.516214	8	56224525	56354766
hAA2372	LYN	Hs.80887		0.413465		-1.27416	8	56224525	56354766
hAA0337	PLAG1	Hs.14968	1.266	0.184382	0.340277	-2.43923	8	56506408	56556444
hAA4971	RAB2	Hs.78305	0.689	0.286378	-0.537424	-1.80401	8	59707494	59805312
hAA1469	RAB2	Hs.78305	1.145	0.636045	0.195348	-0.652799	8	59707494	59805312
hAC2815	RAB2	Hs.78305		0.70421		-0.505921	8	59707494	59805312
hAA0635	GGH	Hs.78619	0.801	0.866843	-0.320126	-0.206157	8	62548600	62572351
hAA2451	COL14A1	Hs.36131	1.206	0.864765	0.27023	-0.20962	8	65452169	66770949
hAA0374	SDCBP	Hs.8180	0.825	0.642229	-0.277534	-0.63884	8	66876691	66906385
hAA0634	CRH	Hs.75294	1.341		0.423309		8	68194326	68196405
hAB0147	FLJ22490	Hs.153746		0.942762		-0.0850352	8	68754183	69282268
hAC1051	MYBL1	Hs.300592		0.883048		-0.179436	8	69201252	69236893
hAD1807	KIAA1077	Hs.70823	1.277	0.49487	0.352759	-1.01488	8	72128709	72215789
hAA0919	TCEB1	Hs.184693	1.076	2.92194	0.105678	1.54693	8	74578947	74605703
hAC7738	TCEB1	Hs.184693	1.159	2.92322	0.212881	1.54756	8	74578947	74605703
hAB6431	HEY1	Hs.234434	1.366	0.623675	0.449957	-0.681135	8	75479375	75483143
hAA2047	TPD52	Hs.2384	1.339	1.95534	0.421156	0.967416	8	75753578	75780073
hAD1583	IL7	Hs.72927	1.155	1.27957	0.207893	0.355663	8	80420552	80492816
hAA0845	TERF1	Hs.194562	1.038	0.734773	0.0538064	-0.44463	8	83942995	83981613
hAC3689	TERF1	Hs.194562	1.304	0.422914	0.382944	-1.24156	8	83942995	83981613
hAA9021	E2F5	Hs.2331		0.592288		-0.755629	8	84899962	84937813
hAA3784	RINZF	Hs.237146		0.315209		-1.66562	8	85503162	85560092
hAA0261	IMPA1	Hs.171776	0.833	0.513115	-0.263612	-0.962645	8	86674676	86702928
hAB6245	FLJ14007	Hs.99519		0.471345		-1.08515	8	86718327	86737885
hAA9828	PDP	Hs.22265	1.35	0.481762	0.432959	-1.05361	8	93691603	93699006
hAB0370	CDH17	Hs.89436	1.454	1.21804	0.540027	0.284563	8	93901627	93983045
hAD3737	RAD54B	Hs.128501		0.359245		-1.47696	8	94146420	94249529
hAB9903	CCNE2	Hs.30464	1.437	0.494702	0.52306	-1.01537	8	95206639	95221669
hAB1672	CCNE2	Hs.30464		0.428169		-1.22375	8	95206639	95221669
hAB9828	p53DINP1	Hs.75497	1.208	0.364229	0.27262	-1.45708	8	95252372	95275765
hAB0603	LC27	Hs.296398	1.4	2.16458	0.485427	1.11408	8	98102333	98179165
hAA1575	MMP16	Hs.90800	1.381	1.63245	0.465713	0.707041	8	101379212	101664955
hAC5961	RIPK2	Hs.103755	1.573	1.15284	0.653519	0.205195	8	102295260	102328491
hAB8570	NBS1	Hs.25812	1.185	1.04491	0.244887	0.0633721	8	102471481	102522074
hAB5812	NBS1	Hs.25812	1.258	1.13125	0.331132	0.177918	8	102471481	102522074
hAA9655	KIAA0751	Hs.153610	1.194	1.01255	0.255803	0.017994	8	104224750	104657209
hAD1390	DKFZP564O0463	Hs.273344	1.117	1.19635	0.159629	0.258635	8	105033624	105061882
hAD6344	LOC81034	Hs.196270	1.321	1.62624	0.40163	0.701542	8	105061553	105077961
hAC3074	-	Hs.283713	0.904	0.510556	-0.145605	-0.969859	8	105093601	105105081
hAA2472	FZD6	Hs.114218	0.969	0.746318	-0.0454314	-0.422137	8	105144123	105176642
hAA9608	FZD6	Hs.114218	0.99	0.496014	-0.0144996	-1.01155	8	105144123	105176642
hAB0156	FLJ12015	Hs.169395		0.674387		-0.568351	8	105246292	105335881
hAA1340	ATP6C	Hs.86905	1.067	0.918348	0.0935602	-0.122888	8	105407031	105455513
hAE0169	TIEG	Hs.82173	1.277	0.842065	0.352759	-0.247997	8	105820996	105827813
hAB5781	p53R2	Hs.94262	1.032	0.610168	0.045443	-0.712722	8	106237501	106272095
hAD4006	p53R2	Hs.94262	1.616	0.517536	0.692427	-0.950268	8	106237501	106272095
hAE0225	ANGPT1	Hs.2463	1.745		0.803227		8	109654867	109900592
hAB0334	EIF3S6	Hs.106673	1.17	0.402173	0.226509	-1.31411	8	111104672	111151657
hAB8766	CML66	Hs.195870		0.578266		-0.790196	8	112145635	112237202
hAC0998	EIF3S3	Hs.58189	1.024	0.729394	0.0342157	-0.45523	8	119873219	119984185
hAA2251	EXT1	Hs.184161	1.26	3.59153	0.333424	1.8446	8	121031173	121342541
hAE0311	TNFRSF11B	Hs.81791		0.556721		-0.844973	8	122155801	122183401
hAC0889	NOV	Hs.235935		0.890993		-0.166514	8	122647947	122655841
hAA0712	ENPP2	Hs.174185	1.223	0.890669	0.290424	-0.167038	8	122788173	122884930
hAC7976	MGC5528	Hs.315167		1.43771		0.52377	8	123078050	123098079
hAD3516	MGC5528	Hs.315167		2.75147		1.46021	8	123078050	123098079
hAB9954	MRPL13	Hs.333823		1.80195		0.849557	8	123993259	124022268
hAA4459	FLJ14825	Hs.334824		0.714564		-0.484865	8	127539768	127561154
hAC2923	ZHX1	Hs.12940	1.212	1.30949	0.27739	0.389004	8	127568517	127594024
hAB2143	ZHX1	Hs.12940		0.62176		-0.68557	8	127568517	127594024
hAB8893	ZHX1	Hs.12940		0.644328		-0.634132	8	127568517	127594024
hAA7089	-	Hs.61661	1.101	1.3184	0.138814	0.398784	8	127822901	127860980
hAE0258	-	Hs.61661		0.5242		-0.93181	8	127822901	127860980
hAB6812	ANXA13	Hs.181107	1.333	0.654639	0.414677	-0.611229	8	127989025	128041265
hAB2238	KIAA0196	Hs.344478	1.302		0.380729		8	129211577	129401531
hAA5034	MYC	Hs.79070	1.353	1.99049	0.436162	0.993125	8	132293788	132299743
hAA0018	MYC	Hs.79070	2.412	1.20301	1.27023	0.26665	8	132293788	132299743
hAC8292	TG	Hs.305916	1.441	1.71064	0.52707	0.774539	8	136747253	137014969
hAA1769	NDRG1	Hs.75789	1.617	1.14049	0.69332	0.189648	8	137117331	137177387
hAD9536	MGC4737	Hs.157240	1.722	0.827681	0.784085	-0.272854	8	143611719	144328821
hAA8513	PTK2	Hs.740	1.689	1.54877	0.756169	0.631126	8	144545584	144765866
hAA1906	PTK2	Hs.740	2.102	0.328597	1.07176	-1.60561	8	144545584	144765866
hAD5976	PTK2	Hs.740		0.416833		-1.26246	8	144545584	144765866
hAE0351	CYP11B2	Hs.184927		1.41873		0.504605	8	146350483	146357788
hAB6739	LY6E	Hs.77667	1.595	2.41033	0.673556	1.26923	8	146427012	146430910
hAB6809	CYP11B1	Hs.301118	1.619	1.2268	0.695103	0.294901	8	146498831	146504861
hAC4089	-	Hs.348605	1.309	0.825864	0.388465	-0.276024	8	146918714	146944238
hAA2022	TSTA3	Hs.264428	1.365	0.692572	0.448901	-0.529964	8	147413394	147418227
hAD1117	EEF1D	Hs.223241	1.554	3.14155	0.635987	1.65148	8	147485877	147503554
hAE0097	NFKBIL2	Hs.323834	1.375	4.43577	0.459432	2.14919	8	147600806	147616272
hAC3332	LOC51160	Hs.339697	1.418	1.54617	0.503858	0.6287	8	147616543	147643195
hAB1686	RECQL4	Hs.31442	1.458	3.41892	0.543991	1.77354	8	147653014	147659602
hAD9945	-	Hs.12271	1.64	2.0336	0.713696	1.02404	8	147813953	147816994
hAB2916	-	Hs.92679	1.178	1.51013	0.23634	0.594673	8	147876476	147884239
hAC2415	-	Hs.331601	2.138	1.07699	1.09626	0.107006	8	147927246	147934794
hAA1741	SMARCA2	Hs.198296	1.062	0.404937	0.0867838	-1.30423	9	2208635	2386917
hAE0088	VLDLR	Hs.73729	1.162	0.442643	0.21661	-1.17578	9	2815393	2850263
hAE0186	AKL3L	Hs.43436	1.043	0.463867	0.0607392	-1.10822	9	4904423	4934492
hAD1949	JAK2	Hs.115541		0.597062		-0.744046	9	5179204	5321262
hAC9574	FLJ23309	Hs.87128	0.927		-0.109359		9	5977838	6006229
hAA0444	MLANA	Hs.154069	0.791	0.447332	-0.33825	-1.16058	9	6084174	6103087
hAB0743	RANBP6	Hs.167496	0.865	0.595168	-0.209228	-0.748632	9	6205558	6208872
hAB2421	DVS27	Hs.348390		0.412086		-1.27898	9	6434947	6451247
hAA1083	GLDC	Hs.27	1.444	6.98183	0.530071	2.8036	9	6725729	6838915
hAC7331	GASC1	Hs.149918	1.42	0.544151	0.505891	-0.877921	9	6951326	7367991
hAA5073	TYRP1	Hs.75219	0.319	0.542267	-1.64837	-0.882925	9	12886609	12903418
hAC3466	-	Hs.118392	1.109	0.579275	0.149259	-0.787679	9	14930512	14967307
hAC1888	-	Hs.82110	1.462	0.625306	0.547943	-0.677367	9	15658665	15688419
hAA0713	PSIP1	Hs.82110		0.322373		-1.6332	9	15658665	15688419
hAA8896	SH3GL2	Hs.75149	0.911	1.03337	-0.134477	0.0473636	9	18040509	18089186
hAA2145	RAGA	Hs.57304		0.807161		-0.309071	9	19345356	19346944
hAA8916	ADFP	Hs.3416	0.888	0.744747	-0.171368	-0.425178	9	19411731	19423433
hAD7212	FLJ20686	Hs.271480	0.759	1.24038	-0.397828	0.310783	9	19638630	19668841
hAB7234	CDKN2A	Hs.1174	0.871	0.623776	-0.199255	-0.6809	9	21732950	21759669
hAA4979	KIAA1354	Hs.106283	0.366	0.312963	-1.45008	-1.67594	9	22392518	22394413
hAD9959	IFNW1	Hs.73010	1.018	0.7213	0.0257376	-0.471328	9	22585277	22586790
hAB6701	MLLT3	Hs.404		0.173519		-2.52684	9	23148705	23355819
hAE0110	ELAVL2	Hs.166109	0.943	0.759418	-0.0846703	-0.397033	9	23957808	24027482
hAD1840	PLAA	Hs.27182	1.006	0.963268	0.00863031	-0.0539907	9	27169766	27200455
hAA8093	TEK	Hs.89640		0.634745		-0.65575	9	27376103	27496811
hAB6083	FLJ11109	Hs.23607		0.166675		-2.58489	9	27813190	27823344
hAA9951	-	Hs.26239	0.958	0	-0.0619024		9	28215847	28217244
hAA8276	ACO1	Hs.154721	1.408	0.574777	0.493647	-0.798925	9	32712813	32779029
hAB7198	TP53BPL	Hs.179982		0.353727		-1.49929	9	32869019	32880746
hAC0994	BAG1	Hs.41714	0.934	2.07598	-0.0985055	1.05379	9	33583219	33592926
hAA2993	UBAP	Hs.75425	1.059	0.506779	0.0827026	-0.980572	9	34507200	34580710
hAB4851	DNAI1	Hs.112667		0.981503		-0.0269354	9	34787022	34849171
hAA0611	IL11RA	Hs.64310	1.095	0.805657	0.130931	-0.311761	9	34981930	34989882
hAA8483	SCYA19	Hs.50002	1.226	0.790805	0.293959	-0.338606	9	35017580	35019272
hAB9765	DNAJB5	Hs.237506	1.048	1.03635	0.0676387	0.0515055	9	35317630	35326316
hAD1284	DNAJB5	Hs.237506	1.224	0.753484	0.291604	-0.408352	9	35317630	35326316
hAA8640	FANCG	Hs.8047	1.366	1.04941	0.449957	0.0695837	9	35401723	35423450
hAC8124	CA9	Hs.63287	1.089	0.701932	0.123004	-0.510597	9	36001741	36009044
hAE0090	CREB3	Hs.287921	1.215	1.5461	0.280956	0.628637	9	36060220	36064889
hAC1079	NPR2	Hs.78518	1.379	1.00835	0.463622	0.0119977	9	36120038	36137616
hAA3772	RECK	Hs.29640		0.295444		-1.75904	9	36364793	36452335
hAE0237	PAX5	Hs.22030	1.038	0.826474	0.0538064	-0.274958	9	37166418	37362363
hAA0110	SHB	Hs.244542	1.458	1.1442	0.543991	0.194335	9	38247501	38396788
hAB6689	ALDH1B1	Hs.169517		1.26108		0.33466	9	38723633	38725183
hAA9770	GDA	Hs.239147	0.856	0.602856	-0.224317	-0.730116	9	63861426	63964165
hAB5333	GDA	Hs.239147		0.501807		-0.994795	9	63861426	63964165
hAA6168	ZNF216	Hs.3776	0.997	0.773897	-0.00433459	-0.369787	9	64066400	64076918
hAA2609	-	Hs.3776		0.814494		-0.296024	9	64066400	64076918
chAA1306	ANXA1	Hs.78225		0.302786		-1.72363	9	64869617	64882335
hAA1709	OSTF1	Hs.95821	1.016	0.598237	0.0229004	-0.741211	9	66800526	66859122
hAA7732	OSTF1	Hs.95821		0.215097		-2.21694	9	66800526	66859122
hAD1707	GCNT1	Hs.159642	1.216	0.738048	0.282143	-0.438214	9	68212926	68216200
hAC5767	PSA	Hs.286049	1.224	0.305695	0.291604	-1.70984	9	70068904	70101854
hAD8728	TLE1	Hs.28935	0.896	0.514046	-0.158429	-0.960031	9	73355867	73461058
hAA2613	UBQLN1	Hs.9589	1.219	0.678996	0.285698	-0.558525	9	75417531	75464616
hAA8080	NTRK2	Hs.47860	0.895	1.15605	-0.16004	0.209202	9	76427401	76778086
hAA5534	GOLPH2	Hs.182793	1.105	0.82903	0.144046	-0.270504	9	77782799	77856210
hAB7582	FLJ13409	Hs.30732	0.804	0	-0.314733		9	78044609	78095593
hAA6223	FLJ13409	Hs.30732		0.296841		-1.75224	9	78044609	78095593
hAA7371	GAS1	Hs.65029	1.01	0.606502	0.0143553	-0.721416	9	78702407	78703549
hAB6874	GAS1	Hs.65029	1.111	1.3773	0.151859	0.461841	9	78702407	78703549
hAA9084	CTSL	Hs.78056	0.969	0.903753	-0.0454314	-0.146	9	79482169	79488042
hAA9954	CCRK	Hs.26322	1.073	0.893089	0.10165	-0.163124	9	79681146	79689403
hAA9294	SPIN	Hs.289043	1.526	0.706456	0.609755	-0.501329	9	80205411	80295686
hAA3072	SPIN	Hs.289043		0.76335		-0.389584	9	80205411	80295686
hAA0464	SHC3	Hs.151123	1.57	1.01733	0.650765	0.0247891	9	80862985	81028217
hAA5403	CKS2	Hs.83758	1	8.13091	0	3.02342	9	81160955	81166460
hAA2360	CKS2	Hs.83758	1.229	6.75931	0.297485	2.75688	9	81160955	81166460
hAA6511	FLJ20736	Hs.48712	1.107	1.20723	0.146655	0.271697	9	82461715	82489219
hAA5349	OGN	Hs.109439	1.277		0.352759		9	82547828	82568421
hAA8712	OMD	Hs.94070	1.066	0.414981	0.0922074	-1.26888	9	82578117	82588139
hAA9577	ASPN	Hs.10760	1.281	0.994277	0.35727	-0.00828048	9	82620066	82646350
hAC7320	ECM2	Hs.35094		0.444873		-1.16853	9	82659178	82699831
hAA5782	FLJ13163	Hs.16603	1.254	1.26613	0.326537	0.340425	9	82777045	82833849
hAA8375	NINJ1	Hs.11342	1.181	0.68378	0.240009	-0.548395	9	83285350	83298105
hAB8454	KIAA0662	Hs.93868	1.048	2.20532	0.0676387	1.14099	9	83740635	83843446
hAC6896	KIAA0662	Hs.93868		0.51514		-0.956963	9	83740635	83843446
hAA7206	FLJ14753	Hs.13453	1.499	0.779136	0.584	-0.360053	9	84619461	84639358
hAA8717	FBP2	Hs.61255	0.968	0.562234	-0.046921	-0.830757	9	84737162	84772235
hAA9000	FBP1	Hs.574	1.514	0	0.598365		9	84781575	84817963
hAA0197	PTCH	Hs.159526	1.335	2.28642	0.41684	1.19309	9	85573766	85635215
hAC6513	-	Hs.125527	1.177	0.620599	0.235114	-0.688267	9	86004437	86004682
hAA2395	HSD17B3	Hs.477	1.356	0.821742	0.439357	-0.283243	9	86364564	86431409
hAD1037	CDC14B	Hs.301839	1.481	1.98254	0.566572	0.987353	9	86579537	86620593
hAB0141	KIAA0972	Hs.75264	1.378	0.83643	0.462576	-0.257683	9	86885122	86905505
hAC1990	DKFZp761C07121	Hs.165636	1.746	1.13934	0.804054	0.188197	9	87627251	87657992
hAA1416	SYK	Hs.74101		0.756264		-0.403038	9	87816993	87911421
hAA8963	NFIL3	Hs.79334	1.148	1.6358	0.199123	0.709998	9	88424179	88438814
hAD1816	CTSL2	Hs.87417	1.216	0.7221	0.282143	-0.46973	9	89010222	89016700
hAB0249	PCTAIRE2BP	Hs.283761	1.497	2.54187	0.582074	1.34589	9	89450009	89473683
hAA0038	TMOD	Hs.170453	1.467	0.869928	0.552869	-0.201031	9	89501722	89603344
hAA1350	XPA	Hs.192803		0.383275		-1.38355	9	89652476	89674924
hAC5731	HSPC219	Hs.9196	1.188	0.892155	0.248535	-0.164634	9	89882303	89900137
hAA6948	EDAG-1	Hs.176626	1.224	0.457946	0.291604	-1.12675	9	89904363	89922388
hAD0604	EDAG-1	Hs.176626	1.508	0.633208	0.592636	-0.659248	9	89904363	89922388
hAC7960	SAS	Hs.274424	1.743	4.94418	0.801573	2.30573	9	90034306	90060642
hAA8459	TRIM14	Hs.179703	1.711	1.15049	0.77484	0.20225	9	90061922	90096765
hAC0947	CORO2A	Hs.44396	1.359	2.31923	0.442545	1.21364	9	90101971	90150459
hAC1771	GPR51	Hs.198612	1.77	0.445986	0.823749	-1.16493	9	90268154	90686301
hAA6713	FLJ21212	Hs.47099	1.069	0.809443	0.0962619	-0.304999	9	90813756	90840521
hAD9992	TGFBR1	Hs.220	1.335	1.05165	0.41684	0.0726599	9	91095650	91140469
hAB7737	FLJ14511	Hs.40919		1.27358		0.348895	9	91208381	91212338
hAA8192	SEC61B	Hs.77028		2.85824		1.51513	9	91212732	91221063
hAA5634	FLJ20651	Hs.200332	1.356	0	0.439357		9	91897128	91960785
hAB0656	KIAA0573	Hs.154023	0.772	5.02843	-0.373327	2.33011	9	91973059	92089456
hAD1792	INVS	Hs.104715	1.084	0.987867	0.116365	-0.0176108	9	92089688	92291418
hAB9213	-	Hs.78531		0.616224		-0.698474	9	92417848	92441719
hAA1647	TMEFF1	Hs.336224	1.214	0.304311	0.279768	-1.71638	9	92464019	92567443
hAB9406	FLJ20300	Hs.106825		0.699765		-0.515058	9	93175522	93315618
hAA4828	BAAT	Hs.159440	1.307	0.300918	0.386259	-1.73256	9	93352168	93361962
hAB9440	FLJ20493	Hs.288224		1.06939		0.0967932	9	93380228	93389101
hAB6615	ZNF189	Hs.50123		0.552455		-0.85607	9	93389515	93401147
hAD1099	ALDOB	Hs.234234	1.308	1.46203	0.387363	0.547976	9	93411864	93426310
hAB7027	ALDOB	Hs.234234	1.498	0.98357	0.583038	-0.0239004	9	93411864	93426310
hAA6652	MGC12992	Hs.278242	1.568	1.06554	0.648926	0.0915805	9	93465813	93477680
hAB9910	ABCA1	Hs.211562	1.343	0.530572	0.425459	-0.914379	9	96772022	96894142
hAA9585	CTL1	Hs.179902		4.46987		2.16023	9	97289672	97381855
hAA5289	RAD23B	Hs.178658	1.487	0.51489	0.572405	-0.957663	9	98237942	98285681
hAA1763	RAD23B	Hs.178658		2.27017		1.1828	9	98237942	98285681
hAA0336	KLF4	Hs.356370	1.064	0.170411	0.0894982	-2.55291	9	98439517	98444137
hAC4523	ACTL7B	Hs.119287	1.221	1.1885	0.288063	0.249141	9	99810515	99811759
hAD6202	ACTL7A	Hs.123530	1.217	1.8004	0.283329	0.848317	9	99818095	99819585
hAA5447	IKBKAP	Hs.31323	1.341	0.558704	0.423309	-0.839844	9	99823346	99889947
hAB1023	CTNNAL1	Hs.58488	1.267	1.63463	0.341417	0.708967	9	99898400	99969358
hAA2871	EHM2	Hs.267997	1.508	1.30173	0.592636	0.380432	9	100127804	100276570
hAA4458	EHM2	Hs.267997		0.763428		-0.389436	9	100127804	100276570
hAA8157	PTPN3	Hs.153932	1.353	1.21215	0.436162	0.277564	9	100334065	100419283
hAA2614	POLYDOM	Hs.271350	1.435	0.911902	0.521051	-0.13305	9	101431708	101469936
hAB5492	EDG2	Hs.75794	1.26	0.708037	0.333424	-0.498104	9	101830371	101993867
hAD3760	-	Hs.79126	1.168	0.608756	0.22404	-0.716064	9	102587210	102626053
hAA2021	GNG10	Hs.79126	1.39	0.777157	0.475085	-0.363722	9	102587210	102626053
hAC7642	UGCG	Hs.152601	1.511	1.20081	0.595504	0.264013	9	102852878	102888983
hAB1327	-	Hs.350795	1.317	0.807836	0.397255	-0.307866	9	103530518	103616209
hAA6669	HSPC043	Hs.46624	1.354	0.642557	0.437228	-0.638103	9	103642621	103673934
hAD1514	ZFP37	Hs.150406	0.933	0.305061	-0.100051	-1.71283	9	103998552	104012540
hAD8019	OBP2B	Hs.99526	1.964	1.79713	0.973795	0.845696	9	104102730	104106679
hAA0391	SLC31A2	Hs.24030	1.588	1.12021	0.667211	0.163768	9	104208104	104221237
hAB9801	KIAA0674	Hs.14799		0.869188		-0.202259	9	104222617	104278387
hAB0322	SLC31A1	Hs.73614		1.80131		0.849043	9	104278661	104318646
hAA5537	MGC12904	Hs.7739	1.665	0.72424	0.735522	-0.465461	9	104430701	104431453
hAC2507	ALAD	Hs.1227	1.463	0.766544	0.54893	-0.38356	9	104443676	104458383
hAB7707	POLE3	Hs.108112	1.658	2.78072	0.729444	1.47546	9	104464334	104467466
hAC8500	RGS3	Hs.82294	1.309	0.439202	0.388465	-1.18704	9	104558526	104654837
hAA3898	-	Hs.28149	1.557	1.50734	0.638769	0.592001	9	105148737	105156156
hAC3937	KIAA1870	Hs.334604	1.247	1.79544	0.318461	0.84434	9	105323664	105368627
hAA8207	ORM2	Hs.278388	2.068	0.729844	1.04824	-0.45434	9	105380155	105390230
hAB0889	ATP6J	Hs.90336	1.189	0.844841	0.249749	-0.243248	9	105644845	105655472
hAC7762	HXB	Hs.289114	1.46	3.62905	0.545968	1.85959	9	106077632	106175258
hAA0956	HXB	Hs.289114	1.738	0.6666	0.797428	-0.585106	9	106077632	106175258
hAA3863	RPL44	Hs.75874	1.113	0.641253	0.154454	-0.641034	9	107240775	107483925
hAA8169	PAPPA	Hs.75874	1.663	0.98932	0.733788	-0.0154911	9	107240775	107483925
hAC4508	KIAA0634	Hs.30898	1.281	1.03584	0.35727	0.0508033	9	107512864	108497176
hAA0335	TRIM32	Hs.236218		0.653185		-0.614436	9	107774340	107787760
hAA9827	DBCCR1	Hs.6090	1.445	1.02772	0.531069	0.0394484	9	110248773	110451566
hAA9393	DBCCR1	Hs.6090	1.546	0.449074	0.62854	-1.15497	9	110248773	110451566
hAA5475	EGFL5	Hs.5599	1.118	0.801811	0.16092	-0.318665	9	111682953	111741637
hAA0798	TRAF1	Hs.2134	1.298	2.25079	0.37629	1.17043	9	112030412	112052592
hAC6215	TRAF1	Hs.2134	1.667	1.06332	0.737254	0.0885695	9	112030412	112052592
hAA1209	C5	Hs.1281	1.56	0.442829	0.641546	-1.17518	9	112078777	112176697
hAA4891	CEP1	Hs.97437	1.648	0.240713	0.720716	-2.05461	9	112244908	112304047
[truncated: 2,234 more rows]
